# Supplementary material for: Quality of adverse event reporting in phase III randomized controlled trials of breast and colorectal cancer: A systematic review
Source: Cancer Med. 2020 May 26;9(14):5035–50. doi: 10.1002/cam4.3095 (PMC7367648; doi:10.1002/cam4.3095)
Supplement: Supplementary file 4 — Data S4A [file CAM4-9-5035-s004.xlsx]

## Sheet: Part A – Study Methodology
Legend
0 = No
1 = Yes
Supplementary Table 4: Summary of Data for Included Papers
N.B. THOSE COLUMNS WHOSE DATA VALUES ARE SHOWN AS n INVALIDATES THE ABOVE LEGEND. IN THOSE CASES, THE NUMBERS REPRESENT INTEGERS
Study ID	Study Name	Country	Abstract		Abstract quality score (n/10)	Study outcome		Study site					Setting						Primary end-point																Secondary end-point
			Structured	Unstructured		Positive	Negative	Breast	Colorectal	Colon	Rectal	Prostate	Adjuvant	Neoadjuvant	Surgical	First-line metastatic	≥2 line metastatic	Metastatic, line of Tx N/A	Abstract			OS	DFS	PFS	TTP	Other	Paper			OS	DFS	PFS	TTP	Other	Abstract			OS	DFS	PFS	TTP	Other	Paper			OS	DFS	PFS	TTP
																			Explicit	Implied	Not stated						Explicit	Implied	Not stated						Explicit	Implied	Not stated						Explicit	Implied	Not stated
Aebi 2014	CALOR	Switzerland	1	0	8.5	1	0	1	0	0	0	0	1	0	0	0	0	0	1	0	0	0	1	0	0	0	1	0	0	0	1	0	0	0	0	0	1	0	0	0	0	0	1	0	0	1	0	0	0
Bliss 2007 (1)	ABC	UK	1	0	5.5	0	1	1	0	0	0	0	1	0	0	0	0	0	0	1	0	1	0	0	0	RFS	1	0	0	1	0	0	0	RFS	0	1	0	0	0	0	0	relapse-free survival	1	0	0	0	0	0	0
Bliss 2007 (2)	IABCCRT	UK	1	0	5.5	1	0	1	0	0	0	0	1	0	0	0	0	0	1	0	0	1	0	0	0	RFS	1	0	0	1	0	0	0	RFS	1	0	0	0	0	0	0	relpase-free survival	1	0	0	0	0	0	0
Aihara 2010	N-SAS BC03	Japan	0	1	9	1	0	1	0	0	0	0	0	0	0	1	0	0	1	0	0	0	1	0	0	AE	1	0	0	0	1	0	0	AE	0	0	1	0	0	0	0	0	1	0	0	1	0	0	0
Amadori 2011	NCT01031030	Italy	0	1	6.5	0	1	1	0	0	0	0	1	0	0	0	0	0	0	1	0	1	0	0	0	0	1	0	0	1	0	0	0	0	0	1	0	0	1	0	0	0	1	0	0	0	1	0	0
Andre 2014	BOLERO-3	Italy	1	0	9	1	0	1	0	0	0	0	0	0	0	0	1	0	1	0	0	0	0	1	0	0	1	0	0	0	0	1	0	0	0	1	0	1	0	0	0	0	1	0	0	1	0	0	0
Anonymous 2014 (Heinemann)	FIRE-3	Germany	1	0	8	0	1	0	1	0	0	0	0	0	0	1	0	0	1	0	0	0	0	0	0	ORR	1	0	0	0	0	0	0	ORR	0	0	1	0	0	0	0	0	1	0	0	1	0	1	0
Aparicio 2016 (2)	FFCD 2001-02	France	1	0	6.5	0	1	0	1	0	0	0	0	0	0	1	0	0	1	0	0	0	0	1	0	0	1	0	0	0	0	1	0	0	1	0	0	0	0	0	0	ORR; safety	1	0	0	0	0	0	0
Awada 2016	NEfERT-T	Belgium	1	0	7	0	1	1	0	0	0	0	0	0	0	1	0	0	1	0	0	0	0	1	0	0	1	0	0	0	0	1	0	0	1	0	0	0	0	0	0	Safety; RR; CBR; DoR; TTR; time to symptomatic CNS mets	1	0	0	0	0	0	0
Baselga 2012 (1)	NeoALTTO	USA	1	0	8	1	0	1	0	0	0	0	0	1	0	0	0	0	1	0	0	0	0	0	0	pCR	1	0	0	0	0	0	0	pCR	0	0	1	0	0	0	0	0	1	0	0	0	0	0	0
Baselga 2012 (2)	BOLERO-2	USA	1	0	7.5	1	0	1	0	0	0	0	0	0	0	0	1	0	1	0	0	0	0	1	0	0	1	0	0	0	0	1	0	0	1	0	0	1	0	0	0	RR; safety	1	0	0	1	0	0	0
Baselga 2014	STM01-102	USA	1	0	5.5	0	1	1	0	0	0	0	0	0	0	1	0	0	1	0	0	0	0	1	0	0	1	0	0	0	0	1	0	0	0	1	0	1	0	0	0	0	0	1	0	1	0	0	0
Baselga 2017 (1)	RESILIENCE	USA	1	0	6.5	0	1	1	0	0	0	0	0	0	0	0	1	0	1	0	0	0	0	1	0	0	1	0	0	0	0	1	0	0	0	0	1	0	0	0	0	0	1	0	0	1	0	0	1
Baselga 2017 (2)	BELLE-2	USA	1	0	7	1	0	1	0	0	0	0	0	0	0	0	1	0	1	0	0	0	0	1	0	0	1	0	0	0	0	1	0	0	0	0	1	0	0	0	0	0	1	0	0	1	0	0	0
Bear 2012	NSABP B-40	USA	1	0	8	1	0	1	0	0	0	0	0	1	0	0	0	0	0	1	0	0	0	0	0	pCR	1	0	0	0	0	0	0	pCR	0	0	1	0	0	0	0	0	1	0	0	0	0	0	0
Bergh 2012 (1)	FACT	Sweden	1	0	5	0	1	1	0	0	0	0	0	0	0	1	0	0	1	0	0	0	0	0	1	0	1	0	0	0	0	0	1	0	0	1	0	1	0	0	0	0	1	0	0	1	0	0	0
Bergh 2012 (2)	n/a	Sweden	1	0	7	0	1	1	0	0	0	0	0	0	0	1	0	0	1	0	0	0	0	1	0	0	1	0	0	0	0	1	0	0	0	0	1	0	0	0	0	0	1	0	0	1	0	0	0
BIG 1-98 2005	BIG 1-98	Switzerland	1	0	6.5	1	0	1	0	0	0	0	1	0	0	0	0	0	0	0	1	0	0	0	0	0	1	0	0	0	1	0	0	0	0	0	1	0	0	0	0	0	1	0	0	1	0	0	0
Brufsky 2011	RIBBON-2	USA	1	0	6.5	1	0	1	0	0	0	0	0	0	0	0	1	0	1	0	0	0	0	1	0	0	1	0	0	0	0	1	0	0	1	0	0	1	0	1	0	ORR; safety; 1-yr RR	1	0	0	0	0	1	0
Cameron 2013	BEATRICE	UK	1	0	9	0	1	1	0	0	0	0	1	0	0	0	0	0	1	0	0	0	0	0	0	Invasive DFS	1	0	0	0	0	0	0	Invasive DFS	0	1	0	1	0	0	0	0	1	0	0	1	1	0	0
Cameron 2017	CRUK/05/19	UK	1	0	9	0	1	1	0	0	0	0	1	0	0	0	0	0	1	0	0	0	0	0	0	Time to recurrence	1	0	0	0	0	0	0	Time to recurrence	0	0	1	0	0	0	0	0	1	0	0	1	0	0	0
Cascinu 2017	COMETS	Italy	1	0	6.5	0	1	0	1	0	0	0	0	0	0	0	1	0	1	0	0	0	0	1	0	0	1	0	0	0	0	1	0	0	0	1	0	1	0	0	0	0	1	0	0	1	0	0	0
Cashin 2016	SPS-1	Sweden	1	0	6	1	0	0	1	0	0	0	0	0	1	1	0	0	1	0	0	1	0	0	0	0	1	0	0	1	0	0	0	0	1	0	0	0	0	1	0	Morbidity	1	0	0	0	0	1	0
Chan 2016	ExteNET	Australia	1	0	9	1	0	1	0	0	0	0	1	0	0	0	0	0	1	0	0	0	0	0	0	Invasive DFS	1	0	0	0	0	0	0	Invasive DFS	0	0	1	0	0	0	0	0	1	0	0	0	1	0	0
Chan 2009	n/a	UK	1	0	7	1	0	1	0	0	0	0	0	0	0	0	1	0	1	0	0	0	0	1	0	0	1	0	0	0	0	1	0	0	0	0	1	0	0	0	0	0	1	0	0	1	0	0	0
Chang 2016	OCTREE	China	1	0	8	1	0	0	0	1	0	0	1	0	0	0	0	0	1	0	0	0	1	0	0	0	1	0	0	0	1	0	0	0	1	0	0	1	0	0	0	metastasis-free survival; safety	1	0	0	1	0	0	0
Chen 2018	CBCRT01	China	0	1	3.5	1	0	1	0	0	0	0	0	1	0	0	0	0	0	0	1	0	0	0	0	0	1	0	0	0	0	0	0	cCR; pCR	0	0	1	0	0	0	0	0	1	0	0	0	0	0	0
Chen 2013	NATT	China	0	1	5.5	1	0	1	0	0	0	0	0	1	0	0	0	0	1	0	0	0	0	0	0	pCR	1	0	0	0	0	0	0	pCR	1	0	0	0	0	0	0	Safety; cCR; survival outcome	1	0	0	1	1	0	0
Cortes 2018	L00070 IN 308 BO	Spain	1	0	7	0	1	1	0	0	0	0	0	0	0	0	1	0	1	0	0	1	0	0	0	0	1	0	0	1	0	0	0	0	0	1	0	0	0	1	0	ORR	1	0	0	0	0	1	0
Cortes 2011	EMBRACE	UK	1	0	8	1	0	1	0	0	0	0	0	0	0	0	1	0	1	0	0	1	0	0	0	0	1	0	0	1	0	0	0	0	0	0	1	0	0	0	0	0	1	0	0	0	0	1	0
Cutsem 2007	n/a	USA	1	0	8	1	0	0	1	0	0	0	0	0	0	0	1	0	1	0	0	0	0	1	0	0	1	0	0	0	0	1	0	0	1	0	0	1	0	0	0	OS, Obj response, safety	1	0	0	1	0	0	0
de Gramont 2012	AVANT	France	1	0	9	0	1	0	0	1	0	0	1	0	0	0	0	0	1	0	0	0	1	0	0	0	1	0	0	0	1	0	0	0	0	1	0	1	0	0	0	0	0	1	0	1	0	0	0
del Mastro 2016	GONO-MIG5	Italy	0	1	8	0	1	1	0	0	0	0	1	0	0	0	0	0	1	0	0	1	0	0	0	0	1	0	0	1	0	0	0	0	1	0	0	0	0	0	0	EFS; toxicity	1	0	0	0	0	0	0
Deng 2016	FOWARC	China	1	0	5	1	0	0	0	0	1	0	0	1	0	0	0	0	1	0	0	0	1	0	0	0	1	0	0	0	1	0	0	0	0	0	1	0	0	0	0	0	1	0	0	1	0	0	0
DiLeo 2010	CONFIRM	Italy	1	0	5.5	1	0	1	0	0	0	0	1	0	0	0	0	0	1	0	0	0	0	1	0	0	1	0	0	0	0	1	0	0	1	0	0	1	0	0	0	QoL; ORR; CBR; DoR	1	0	0	0	0	0	0
DiLeo 2008	EGF30001	Italy	1	0	5	0	1	1	0	0	0	0	0	0	0	1	0	0	1	0	0	0	0	0	1	0	1	0	0	0	0	0	1	0	1	0	0	0	0	0	0	EFS; CBR; ORR	1	0	0	1	0	0	0
Dickler 2016	CALGB 40503	USA	1	0	7	1	0	1	0	0	0	0	0	0	0	1	0	0	0	1	0	0	0	1	0	0	1	0	0	0	0	1	0	0	0	1	0	1	0	0	0	0	1	0	0	1	0	0	0
Douillard 2010	PRIME	France	1	0	7.5	1	0	0	1	0	0	0	0	0	0	1	0	0	1	0	0	0	0	1	0	0	1	0	0	0	0	1	0	0	1	0	0	1	0	0	0	0	1	0	0	1	0	0	0
Dubsky 2012	ABCSG-8	Austria	1	0	7	1	0	1	0	0	0	0	1	0	0	0	0	0	0	1	0	0	0	0	0	Recurrence-free survival	1	0	0	0	0	0	0	Recurrence-free survival	0	1	0	0	0	0	0	Toxicity	1	0	0	1	1	0	0
Ducreux 2011	FFCD 2000-05	France	1	0	8	0	1	0	1	0	0	0	0	0	0	1	1	0	1	0	0	0	0	0	0	PFS after 2 lines CT	1	0	0	0	0	0	0	PFS after 1 line CT; PFS after 2 lines CT	0	0	1	0	0	0	0	0	1	0	0	0	0	1	0
Ejlertsen 2017	DBCG 07-READ	Denmark	1	0	8	0	1	1	0	0	0	0	1	0	0	0	0	0	1	0	0	0	1	0	0	0	1	0	0	0	1	0	0	0	1	0	0	1	0	0	0	Distant DFS; pt-reported toxicity	1	0	0	1	0	0	0
Ellis 2009	TACT	UK	1	0	9	0	1	1	0	0	0	0	1	0	0	0	0	0	1	0	0	0	1	0	0	0	1	0	0	0	0	0	0	Invasive DFS	0	0	1	0	0	0	0	0	1	0	0	1	0	0	0
Falandry 2009	GINECO	France	0	1	6.5	0	1	1	0	0	0	0	0	0	0	1	0	0	1	0	0	0	0	1	0	0	1	0	0	0	0	1	0	0	0	0	1	0	0	0	0	0	1	0	0	0	0	0	0
Finn 2016	PALOMA-2	USA	1	0	8	1	0	1	0	0	0	0	0	0	0	1	0	0	1	0	0	0	0	1	0	0	1	0	0	0	0	1	0	0	1	0	0	1	0	0	0	ORR; CBR; safety; pharmacokinetic effects; patient-reported outcomes	1	0	0	1	0	0	0
Forbes 2016	IBIS-II DCIS	UK	1	0	9	n/a	n/a	1	0	0	0	0	1	0	0	0	0	0	1	0	0	0	0	0	0	All recurrence	1	0	0	0	0	0	0	Histologically-confirmed BC developement; rates of invasive and recurrent/new DCIS	0	0	1	0	0	0	0	0	1	0	0	0	0	0	0
Foukakis 2016	PANTHER	Sweden	1	0	7.5	0	1	1	0	0	0	0	1	0	0	0	0	0	1	0	0	0	0	0	0	RFS	1	0	0	0	0	0	0	RFS	1	0	0	1	0	0	0	Distant DFS; 5-yr EFS; ratees of grade 3-4 AE	1	0	0	1	0	0	0
Fountzilas 2014	n/a	Greece	1	0	7	0	1	1	0	0	0	0	1	0	0	0	0	0	0	1	0	0	1	0	0	0	1	0	0	0	0	0	0	3-yr DFS	0	0	1	0	0	0	0	0	1	0	0	0	0	0	0
Gerard 2006	FFCD 9203	France	1	0	6.5	1	0	0	0	0	1	0	0	1	0	0	0	0	1	0	0	1	0	0	0	0	1	0	0	1	0	0	0	0	0	0	1	0	0	0	0	0	1	0	0	0	0	1	0
Geyer 2006	n/a	USA	1	0	6	1	0	1	0	0	0	0	0	0	0	0	1	0	1	0	0	0	0	0	1	0	1	0	0	0	0	0	1	0	0	0	1	0	0	0	0	0	1	0	0	1	0	1	0
Gianni 2018	ETNA	Italy	1	0	7	0	1	1	0	0	0	0	0	1	0	0	0	0	1	0	0	0	0	0	0	pCR	1	0	0	0	0	0	0	pCR	1	0	0	0	0	0	0	Tolerability; safety	1	0	0	0	0	0	0
Giantonio 2007	E3200	USA	1	0	7	1	0	0	1	0	0	0	0	0	0	0	1	0	1	0	0	1	0	0	0	0	1	0	0	1	0	0	0	0	1	0	0	0	0	1	0	response, toxicity	1	0	0	0	0	1	0
Gligorov 2014	IMELDA	France	1	0	8	1	0	1	0	0	0	0	0	0	0	0	1	0	1	0	0	0	0	1	0	0	1	0	0	0	0	1	0	0	0	0	1	0	0	0	0	0	1	0	0	1	0	0	0
Goetz 2017	MONARCH-3	USA	1	0	7	1	0	1	0	0	0	0	0	0	0	1	0	0	1	0	0	0	0	1	0	0	1	0	0	0	0	1	0	0	1	0	0	0	0	0	0	Response evaluation; safety	1	0	0	0	0	0	0
Goss 2016	MA 17.R	Canada	1	0	8.5	1	0	1	0	0	0	0	1	0	0	0	0	0	1	0	0	0	1	0	0	0	1	0	0	0	1	0	0	0	0	0	1	0	0	0	0	0	1	0	0	1	0	0	0
Goss 2013	TEACH	USA	1	0	9	0	1	1	0	0	0	0	1	0	0	0	0	0	1	0	0	0	1	0	0	0	1	0	0	0	1	0	0	0	0	0	1	0	0	0	0	0	1	0	0	0	0	0	0
Grothey 2013	CORRECT	Belgium	1	0	8	1	0	0	1	0	0	0	0	0	0	0	1	0	1	0	0	1	0	0	0	0	1	0	0	1	0	0	0	0	0	0	1	0	0	0	0	0	1	0	0	0	0	1	0
Guan 2013	n/a	China	1	0	7	1	0	1	0	0	0	0	0	0	0	1	0	0	1	0	0	1	0	0	0	0	1	0	0	1	0	0	0	0	1	0	0	0	0	0	0	ORR; CBR; safety	1	0	0	1	0	0	0
Guan 2011	ARTIST	China	0	1	7	1	0	0	1	0	0	0	0	0	0	1	0	0	1	0	0	0	0	0	0	6m PFS; PFS duration	1	0	0	0	0	0	0	6m PFS; PFS duration	0	0	1	0	0	0	0	0	1	0	0	1	0	0	0
Hagman 2016	ACT2	Sweden	1	0	6.5	0	1	0	1	0	0	0	0	0	0	0	1	0	1	0	0	0	0	0	0	3m PFS	1	0	0	0	0	0	0	3m PFS	0	0	1	0	0	0	0	0	1	0	0	1	0	1	0
Hamaguchi 2018	JCOG0910	Japan	1	0	9	0	1	0	1	0	0	0	1	0	0	0	0	0	1	0	0	0	1	0	0	0	1	0	0	0	1	0	0	0	0	0	1	0	0	0	0	0	1	0	0	1	0	0	0
Harbeck 2016	LUX-Breast 1	China	1	0	9	0	1	1	0	0	0	0	0	0	0	0	1	0	1	0	0	0	0	1	0	0	1	0	0	0	0	1	0	0	0	0	1	0	0	0	0	0	1	0	0	1	0	0	0
Harbeck 2017	PELICAN	Germany	0	1	7	0	1	1	0	0	0	0	0	0	0	1	0	0	1	0	0	0	0	0	1	0	1	0	0	0	0	0	1	0	0	0	1	0	0	0	0	0	1	0	0	1	0	0	0
He 2017	n/a	China	1	0	6.5	0	1	1	0	0	0	0	0	0	0	1	0	0	1	0	0	0	0	0	0	DCR	1	0	0	0	0	0	0	DCR	1	0	0	1	0	1	0	Safety	1	0	0	1	0	1	0
Hecht 2009	PACCE	USA	1	0	7	0	1	0	1	0	0	0	0	0	0	1	0	0	1	0	0	0	0	1	0	0	1	0	0	0	0	1	0	0	0	0	1	0	0	0	0	0	1	0	0	1	0	0	0
Hickish 2017	NCT02138422	UK	1	0	8	1	0	0	1	0	0	0	0	0	0	0	0	1	1	0	0	0	0	0	0	Composite of stable or increased lean body mass and stability or improvement in 2 of 3 sx (pain, fatigue, anorexia) at 8wks compared to baseline	1	0	0	0	0	0	0	Composite of stable or increased lean body mass and stability or improvement in 2 of 3 sx (pain, fatigue, anorexia) at 8wks compared to baseline	0	0	1	0	0	0	0	0	1	0	0	0	0	0	0
Hoff 2012	HORIZON II	Brazil	1	0	6	0	1	0	1	0	0	0	0	0	0	1	0	0	1	0	0	1	0	1	0	0	1	0	0	1	0	1	0	0	1	0	0	0	0	0	0	ORR; DoR; liver met resection rate	1	0	0	0	0	0	0
Hortobagyi 2016	MONALEESA-2	USA	1	0	9	1	0	1	0	0	0	0	0	0	0	1	0	0	1	0	0	0	0	1	0	0	1	0	0	0	0	1	0	0	1	0	0	1	0	0	0	ORR; safety	1	0	0	1	0	0	0
Hu 2015	CBCSG006	China	1	0	9	1	0	1	0	0	0	0	0	0	0	1	0	0	0	0	1	0	0	0	0	0	1	0	0	0	0	1	0	0	0	0	1	0	0	0	0	0	1	0	0	1	0	0	0
Hurvitz 2018	KRISTINE	USA	1	0	8	1	0	1	0	0	0	0	0	1	0	0	0	0	1	0	0	0	0	0	0	pCR	1	0	0	0	0	0	0	pCR	0	0	1	0	0	0	0	0	1	0	0	1	0	0	0
Hurvitz 2015	BOLERO-1	USA	1	0	8	0	1	1	0	0	0	0	0	0	0	1	0	0	1	0	0	0	0	1	0	0	1	0	0	0	0	1	0	0	0	0	1	0	0	0	0	0	1	0	0	1	0	0	0
Iwamoto 2015	EAGLE	Japan	1	0	6.5	0	1	0	1	0	0	0	0	0	0	0	1	0	1	0	0	0	0	1	0	0	1	0	0	0	0	1	0	0	1	0	0	1	0	0	0	TTF; safety	1	0	0	1	0	0	0
Janni 2016	ADEBAR	Germany	1	0	5.5	1	0	1	0	0	0	0	1	0	0	0	0	0	0	1	0	0	1	0	0	0	1	0	0	0	1	0	0	Originally TTP, but protocol amended to DFS	0	0	1	0	0	0	0	0	1	0	0	1	0	0	0
Joensuu 2009	FinXX	Finland	1	0	9	1	0	1	0	0	0	0	1	0	0	0	0	0	1	0	0	0	0	0	0	RFS	1	0	0	0	0	0	0	RFS	0	0	1	0	0	0	0	0	1	0	0	1	0	0	0
Johnston 2009	n/a	UK	1	0	7	1	0	1	0	0	0	0	0	0	0	1	0	0	1	0	0	0	0	1	0	0	1	0	0	0	0	1	0	0	0	0	1	0	0	0	0	0	1	0	0	1	0	1	0
Johnston 2018	ALTERNATIVE	UK	1	0	7	1	0	1	0	0	0	0	0	0	0	1	0	0	1	0	0	0	0	1	0	0	1	0	0	0	0	1	0	0	1	0	0	1	0	1	0	ORR; CBR; safety	1	0	0	1	0	1	0
Johnston 2013	SoFEA	UK	1	0	8	0	1	1	0	0	0	0	0	0	0	1	0	0	1	0	0	0	0	1	0	0	1	0	0	0	0	1	0	0	0	0	1	0	0	0	0	0				1
Jones 2006	n/a	USA	1	0	6	1	0	1	0	0	0	0	1	0	0	0	0	0	1	0	0	0	1	0	0	0	1	0	0	0	1	0	0	0	0	0	1	0	0	0	0	0	1	0	0	1	0	0	0
Jonker 2018	CO23	Canada	1	0	8	0	1	0	1	0	0	0	0	0	0	0	1	0	1	0	0	1	0	0	0	0	1	0	0	1	0	0	0	0	0	0	1	0	0	0	0	0	1	0	0	0	0	1	0
Kaufmann 2005	GABG-IV D-93	Germany	1	0	6	0	1	1	0	0	0	0	1	0	0	0	0	0	0	0	1	0	0	0	0	0	0	1	0	0	0	0	0	event-free survival	0	0	1	0	0	0	0	0	0	1	0	1	0	0	0
Kaufman 2009	TAnDEM	Israel	1	0	7	1	0	1	0	0	0	0	0	0	0	1	0	0	1	0	0	0	0	1	0	0	1	0	0	0	0	1	0	0	0	0	1	0	0	0	0	0	1	0	0	1	0	0	1
Kaufman 2015	NCT00337103	USA	1	0	6	0	1	1	0	0	0	0	0	0	0	0	1	0	1	0	0	1	0	1	0	0	1	0	0	1	0	1	0	0	0	0	1	0	0	0	0	0	1	0	0	0	0	0	0
Kerr 2016	QUASAR 2	UK	1	0	9	0	1	0	1	0	0	0	1	0	0	0	0	0	1	0	0	0	0	0	0	3-yr DFS	1	0	0	0	0	0	0	3-yr DFS	0	0	1	0	0	0	0	0	1	0	0	1	1	0	0
Kim 2016	NCT01412957	Korea	1	0	5	1	0	0	1	0	0	0	0	0	0	0	0	1	1	0	0	1	0	0	0	0	1	0	0	1	0	0	0	0	1	0	0	1	0	0	0	0	1	0	0	0	0	1	0
Kimura 2014	n/a	Japan	1	0	7	1	0	1	0	0	0	0	1	0	0	0	0	0	1	0	0	0	0	0	0	5-yr survival	1	0	0	0	0	0	0	5-yr survival	1	0	0	1	1	0	0	AE; effect on lipid profiles	1	0	0	1	1	0	0
Krop 2014	TH3RESA	USA	1	0	9	1	0	1	0	0	0	0	0	0	0	0	1	0	1	0	0	1	0	1	0	0	1	0	0	1	0	1	0	0	0	0	1	0	0	0	0	0	1	0	0	0	0	0	0
Kümmel 2006	n/a	Germany	0	1	4	1	0	1	0	0	0	0	1	0	0	0	0	0	0	1	0	0	1	0	0	0	1	0	0	0	1	0	0	0	0	1	0	1	0	0	0	0	0	1	0	1	0	0	0
Kwakman 2017	SALTO	Netherlands	1	0	7	1	0	0	1	0	0	0	0	0	0	1	0	0	1	0	0	0	0	0	0	Incidence of hand-foot syndrome	1	0	0	0	0	0	0	Incidence of HFS	1	0	0	1	0	1	0	RR; dose intensity; toxicity; grade 3 HFS	1	0	0	1	0	1	0
Langley 2005	AB01	UK	1	0	8	0	1	1	0	0	0	0	0	0	0	1	0	0	1	0	0	0	0	1	0	0	1	0	0	0	0	1	0	0	1	0	0	0	0	0	0	RR, toxicity	1	0	0	0	0	0	0
Li 2018 (1)	FRESCO	China	1	0	6.5	1	0	0	1	0	0	0	0	0	0	0	1	0	1	0	0	1	0	0	0	0	1	0	0	1	0	0	0	0	1	0	0	0	0	1	0	ORR; DCR; DoR	1	0	0	0	0	1	0
Li 2018 (2)	NCT01661270	China	1	0	6	1	0	0	1	0	0	0	0	0	0	0	1	0	1	0	0	0	0	1	0	0	1	0	0	0	0	1	0	0	0	0	1	0	0	0	0	0	1	0	0	1	0	0	0
Litton 2018	EMBRACA	USA	1	0	8	1	0	1	0	0	0	0	0	0	0	1	0	0	1	0	0	0	0	1	0	0	1	0	0	0	0	0	0	Radiologic PFS	0	0	1	0	0	0	0	0	1	0	0	1	0	0	0
Loibl 2018	BrighTNess	Germany	1	0	8	1	0	1	0	0	0	0	0	1	0	0	0	0	1	0	0	0	0	0	0	pCR	1	0	0	0	0	0	0	pCR	0	0	1	0	0	0	0	0	1	0	0	1	0	0	0
Lorusso 2014	n/a	Italy	0	1	6	1	0	1	0	0	0	0	0	0	0	1	0	0	1	0	0	0	0	0	1	0	0	1	0	0	0	0	1	0	1	0	0	1	0	0	0	RR; toxicity	0	1	0	1	0	0	0
Loupakis 2014	TRIBE	Italy	1	0	8	1	0	0	1	0	0	0	0	0	0	1	0	0	1	0	0	0	0	1	0	0	1	0	0	0	0	1	0	0	0	0	1	0	0	0	0	0	1	0	0	1	0	0	0
Lück 2013	MAMMA-3	Germany	0	1	7	0	1	1	0	0	0	0	0	0	0	1	0	0	1	0	0	0	0	1	0	0	1	0	0	0	0	1	0	0	1	0	0	1	0	0	0	RR; tolerability; QoL	1	0	0	1	0	0	0
Lück 2015	TABEA	Germany	0	1	8.5	0	1	1	0	0	0	0	0	0	0	1	0	0	1	0	0	0	0	1	0	0	1	0	0	0	0	1	0	0	1	0	0	0	0	1	0	RR; DoR; CBR; 3-yr OS; toxicity; compliance	0	0	1	0	0	0	0
Luo 2016	NCT02027363	China	1	0	7.5	1	0	0	1	0	0	0	0	0	0	1	0	0	1	0	0	0	0	1	0	0	1	0	0	0	0	1	0	0	1	0	0	1	0	0	0	PFS from induction; safety	1	0	0	1	0	0	0
Mackey 2015	ROSE-TRIO-12	Canada	1	0	6.5	0	1	1	0	0	0	0	0	0	0	1	0	0	1	0	0	0	0	1	0	0	1	0	0	0	0	1	0	0	0	0	1	0	0	0	0	0	1	0	0	0	0	0	1
Margolese 2016	NSABP B-35	Canada	1	0	8	1	0	1	0	0	0	0	1	0	0	0	0	0	1	0	0	0	0	0	0	BC-free interval	1	0	0	0	0	0	0	BC-free interval	0	0	1	0	0	0	0	0	1	0	0	1	1	0	0
Martin 2018	L00070 IN 305 B0	Spain	1	0	7	1	0	1	0	0	0	0	0	0	0	0	1	0	1	0	0	0	0	1	0	0	1	0	0	0	0	1	0	0	0	0	1	0	0	0	0	0	1	0	0	1	0	0	0
Martin 2013	GEICAM/2003-02	Spain	1	0	8	1	0	1	0	0	0	0	1	0	0	0	0	0	1	0	0	0	1	0	0	0	1	0	0	0	1	0	0	0	1	0	0	1	0	0	0	Toxicity	1	0	0	1	0	0	0
Martin 2010	GEICAM 9805	Spain	1	0	9	1	0	1	0	0	0	0	1	0	0	0	0	0	1	0	0	0	0	0	0	5-yr DFS	1	0	0	0	0	0	0	5-yr DFS	1	0	0	1	0	0	0	Toxicity	1	0	0	1	0	0	0
Martin 2015	GEICAM /2003-10	Spain	1	0	8	1	0	1	0	0	0	0	1	0	0	0	0	0	1	0	0	0	0	0	0	Invasive DFS	1	0	0	0	0	0	0	Invasive DFS	1	0	0	1	0	0	0	Safety	1	0	0	1	0	0	0
Masuda 2017	CREATE-X	Japan	1	0	7.5	1	0	1	0	0	0	0	1	0	0	0	0	0	1	0	0	0	1	0	0	0	1	0	0	0	1	0	0	0	1	0	0	1	0	0	0	0	1	0	0	1	0	0	0
Masuda 2012	STAGE	Japan	1	0	8	1	0	1	0	0	0	0	0	1	0	0	0	0	1	0	0	0	0	0	0	Best overall tumour response	1	0	0	0	0	0	0	Best overall tumour response	0	0	1	0	0	0	0	0	1	0	0	0	0	0	0
Mavroudis 2016	CT/07.17	Greece	1	0	8	0	1	1	0	0	0	0	1	0	0	0	0	0	1	0	0	0	0	0	0	3-yr DFS	1	0	0	0	0	0	0	3-yr DFS	0	0	1	0	0	0	0	0	1	0	0	1	0	0	0
Miller 2007	E2100	USA	1	0	7	1	0	1	0	0	0	0	0	0	0	1	0	0	1	0	0	0	0	1	0	0	1	0	0	1	0	0	0		1	0	0	1	0	0	0	0	1	0	0	1	0	0	0
Miller 2018	E5103	USA	1	0	6.5	0	1	1	0	0	0	0	1	0	0	0	0	0	1	0	0	0	0	0	0	Invasive DFS	1	0	0	0	0	0	0	Invasive DFS	0	0	1	0	0	0	0	0	0	0	1	0	0	0	0
Miyake 2017	MCSGO‐CCTG	Japan	1	0	6	0	1	0	1	0	0	0	1	0	0	0	0	0	1	0	0	0	0	0	0	3-yr DFS	1	0	0	0	0	0	0	3-yr DFS	1	0	0	1	0	0	0	AE; compliance; QoL	1	0	0	1	0	0	0
Möbus 2017	GAIN	Germany	1	0	6.5	0	1	1	0	0	0	0	1	0	0	0	0	0	0	0	1	0	0	0	0	0	1	0	0	0	1	0	0	0	0	0	1	0	0	0	0	0	1	0	0	1	0	0	0
Morales 2007	n/a	Belgium	1	0	7	1	0	1	0	0	0	0	1	0	0	0	0	0	1	0	0	0	0	0	0	5-year survival	1	0	0	1	0	0	0	0	1	0	0	0	0	0	0	relpase-free survival, local control, incidence of second primary breast cancer	1	0	0	0	0	0	0
Oki 2016	ACTS-RC	Japan	1	0	7	1	0	0	0	0	1	0	1	0	0	0	0	0	1	0	0	0	0	0	0	RFS	1	0	0	0	0	0	0	RFS	1	0	0	1	0	0	0	AE	1	0	0	1	0	0	0
Pagani 2014	TEXT/SOFT	Switzerland	1	0	7.5	1	0	1	0	0	0	0	1	0	0	0	0	0	0	1	0	0	1	0	0	0	1	0	0	0	1	0	0	0	0	0	1	0	0	0	0	0	1	0	0	1	0	0	0
Park 2017	GPMBC301	Korea	1	0	7	1	0	1	0	0	0	0	0	0	0	1	0	0	1	0	0	0	0	0	0	ORR	1	0	0	0	0	0	0	ORR	0	0	1	0	0	0	0	0	1	0	0	1	0	1	0
Peeters 2010	n/a	Belgium	1	0	6.5	1	0	0	1	0	0	0	0	0	0	0	1	0	1	0	0	1	0	1	0	0	1	0	0	1	0	1	0	0	0	0	1	0	0	0	0	0	1	0	0	0	0	0	0
Perez 2015	BEACON	USA	1	0	7	0	1	1	0	0	0	0	0	0	0	0	1	0	1	0	0	1	0	0	0	0	1	0	0	1	0	0	0	0	0	0	1	0	0	0	0	0	1	0	0	0	0	1	0
Perez 2017	MARIANNE	USA	1	0	6	0	1	1	0	0	0	0	0	0	0	1	0	0	1	0	0	0	0	1	0	0	1	0	0	0	0	1	0	0	0	0	1	0	0	0	0	0	1	0	0	1	0	0	0
Piccart-Gebhart 2016	ALTTO	Belgium	1	0	9	0	1	1	0	0	0	0	1	0	0	0	0	0	1	0	0	0	1	0	0	0	1	0	0	0	1	0	0	0	0	0	1	0	0	0	0	0	1	0	0	1	0	0	0
Pivot 2018	NCT02149524	France	1	0	7	1	0	1	0	0	0	0	0	1	0	0	0	0	1	0	0	0	0	0	0	Breast pCR	1	0	0	0	0	0	0	Breast pCR	1	0	0	1	0	0	0	Total pCR; ORR; EFS; safety; pharmacokinetics; immunogenicity	1	0	0	1	0	0	0
Price 2014	ASPECCT	Australia	1	0	8	1	0	0	1	0	0	0	0	0	0	0	1	0	1	0	0	1	0	0	0	0	1	0	0	1	0	0	0	0	0	0	1	0	0	0	0	0	1	0	0	0	0	1	0
Robertson 2016	FALCON	UK	1	0	8	1	0	1	0	0	0	0	0	0	0	1	0	0	1	0	0	0	0	1	0	0	1	0	0	0	0	1	0	0	0	0	1	0	0	0	0	0	1	0	0	1	0	0	0
Robson 2017	OlympiAD	USA	1	0	7.5	1	0	1	0	0	0	0	0	0	0	0	1	0	1	0	0	0	0	1	0	0	1	0	0	0	0	1	0	0	0	0	1	0	0	0	0	0	1	0	0	1	0	0	0
Rochlitz 2016	SAKK 24/09	Switzerland	1	0	7	0	1	1	0	0	0	0	0	0	0	1	0	0	1	0	0	0	0	0	0	Incidence of selected AE >grade 3	1	0	0	0	0	0	0	Incidence of selected AE >grade 3	1	0	0	1	0	1	0	ORR; DCR; QoL; pharmacoeconomics	1	0	0	1	0	1	0
Rugo 2017	HERiTAge	USA	1	0	7	1	0	1	0	0	0	0	0	0	0	1	0	0	1	0	0	0	0	0	0	24wk ORR	1	0	0	0	0	0	0	24wk ORR	1	0	0	0	0	0	1	48wk OS; 48wk PFS; AE	1	0	0	0	0	0	1
Schippinger 2007	n/a	Austria	0	1	6	0	1	0	0	1	0	0	1	0	0	0	0	0	0	1	0	1	0	0	0	0	0	1	0	1	0	0	0	0	0	0	1	0	0	0	0	0	0	1	0	0	1	0	0
Schmid 2007	TABLE	Germany	1	0	8	1	0	1	0	0	0	0	1	0	0	0	0	0	1	0	0	0	0	0	0	RFS	1	0	0	0	0	0	0	RFS	0	0	1	0	0	0	0	0	1	0	0	1	0	0	0
Schmoll 2012	HORIZON III	Germany	1	0	6.5	0	1	0	1	0	0	0	0	0	0	1	0	0	1	0	0	0	0	1	0	0	1	0	0	0	0	1	0	0	0	0	1	0	0	0	0	0	1	0	0	1	0	0	0
Schwartzberg 2010	n/a	UK	1	0	7	1	0	1	0	0	0	0	0	0	0	1	0	0	1	0	0	0	0	1	0	0	1	0	0	0	0	1	0	0	0	0	1	0	0	0	0	0	1	0	0	1	0	0	0
Seidman 2011	n/a	USA	1	0	7	1	0	1	0	0	0	0	0	0	0	1	0	0	1	0	0	0	0	0	1	0	1	0	0	0	0	0	1	0	1	0	0	1	0	0	0	ORR; AE	1	0	0	1	0	0	0
Siu 2013	CO.20	Canada	1	0	6.5	0	1	0	1	0	0	0	0	0	0	0	1	0	1	0	0	1	0	0	0	0	1	0	0	1	0	0	0	0	0	0	1	0	0	0	0	0	1	0	0	0	0	1	0
Sledge 2017	MONARCH-2	USA	1	0	7	1	0	1	0	0	0	0	0	0	0	0	1	0	1	0	0	0	0	1	0	0	1	0	0	0	0	1	0	0	1	0	0	1	0	0	0	ORR; DoR; CBR; QoL; safety	1	0	0	1	0	0	0
Smith 2017	FACE	UK	1	0	7	0	1	1	0	0	0	0	1	0	0	0	0	0	1	0	0	0	0	0	0	5-yr DFS	1	0	0	0	1	0	0	0	1	0	0	1	0	0	0	Safety	1	0	0	1	0	0	0
Sparano 2009	n/a	USA	1	0	7	1	0	1	0	0	0	0	0	0	0	0	1	0	1	0	0	0	0	0	1	0	1	0	0	0	0	0	1	0	1	0	0	1	0	0	0	ORR; cardiac toxicity; safety	1	0	0	1	0	1	0
Stebbing 2017	NCT021626667	USA	1	0	8	1	0	1	0	0	0	0	0	1	0	0	0	0	1	0	0	0	0	0	0	pCR	1	0	0	0	0	0	0	pCR	0	0	1	0	0	0	0	0	1	0	0	1	1	1	0
Steger 2014	ABCSG-24	Austria	1	0	6.5	1	0	1	0	0	0	0	0	1	0	0	0	0	1	0	0	0	0	0	0	pCR	1	0	0	0	0	0	0	pCR	0	0	1	0	0	0	0	0	1	0	0	0	0	0	0
Taieb 2014	PETACC-8	France	1	0	9	0	1	0	0	1	0	0	1	0	0	0	0	0	1	0	0	0	1	0	0	0	1	0	0	0	1	0	0	0	0	0	1	0	0	0	0	0	1	0	0	1	0	0	0
Takashima 2016	SELECT BC	Japan	1	0	9	1	0	1	0	0	0	0	0	0	0	1	0	0	1	0	0	1	0	0	0	0	1	0	0	1	0	0	0	0	0	0	1	0	0	0	0	0	1	0	0	0	0	1	0
Thomas 2007	n/a	USA	1	0	7	1	0	1	0	0	0	0	0	0	0	0	1	0	1	0	0	0	0	1	0	0	1	0	0	0	0	1	0	0	0	1	0	0	0	0	0	objective response	1	0	0	1	0	0	0
Tol 2009	CAIRO2	Netherlands	1	0	6.5	0	1	0	1	0	0	0	0	0	0	1	0	0	1	0	0	0	0	1	0	0	1	0	0	0	0	1	0	0	0	0	1	0	0	0	0	0	1	0	0	1	0	0	0
Tournigand 2015	GERCOR DREAM	France	1	0	9	1	0	0	1	0	0	0	0	0	0	0	1	0	1	0	0	0	0	1	0	0	1	0	0	0	0	1	0	0	0	0	1	0	0	0	0	0	1	0	0	1	0	0	0
Trédan 2016	AROBASE	France	1	0	8	0	1	1	0	0	0	0	0	0	0	0	1	0	1	0	0	0	0	1	0	0	1	0	0	0	0	1	0	0	0	0	1	0	0	0	0	0	1	0	0	1	0	0	0
Tripathy 2018	MONALEESA-7	Taiwan	1	0	8	1	0	1	0	0	0	0	0	0	0	0	1	0	1	0	0	0	0	1	0	0	1	0	0	0	0	1	0	0	0	0	1	0	0	0	0	0	1	0	0	1	0	0	0
Turner 2015	PALOMA-3	UK	1	0	8	1	0	1	0	0	0	0	0	0	0	0	1	0	1	0	0	0	0	1	0	0	1	0	0	0	0	1	0	0	1	0	0	1	0	0	0	ORR; CBR; pt-reported outcomes; safety	1	0	0	1	0	0	0
Untch 2016	Gepar-Septo GBG69	Germany	1	0	8	1	0	1	0	0	0	0	0	1	0	0	0	0	1	0	0	0	0	0	0	pCR	1	0	0	0	0	0	0	pCR	0	0	1	0	0	0	0	0	1	0	0	0	0	0	0
Untch 2012	GeparQuinto GBG44	Germany	1	0	8	0	1	1	0	0	0	0	0	1	0	0	0	0	1	0	0	0	0	0	0	pCR	1	0	0	0	0	0	0	pCR	0	0	1	0	0	0	0	0	1	0	0	0	0	0	0
van de Velde 2011	TEAM	Netherlands	1	0	8	0	1	1	0	0	0	0	1	0	0	0	0	0	1	0	0	0	0	0	0	5-yr DFS	1	0	0	0	0	0	0	5-yr DFS	0	0	1	0	0	0	0	0	1	0	0	1	0	0	0
van Hazel 2016	SIRFLOX	Australia	1	0	6.5	0	1	0	1	0	0	0	0	0	0	1	0	0	1	0	0	0	0	1	0	0	1	0	0	0	0	1	0	0	0	0	1	0	0	0	0	0	1	0	0	0	0	0	0
Venook 2017	CALGB 80405	USA	1	0	7	0	1	0	1	0	0	0	0	0	0	1	0		1	0	0	1	0	0	0	0	1	0	0	1	0	0	0	0	1	0	0	0	0	1	0	ORR; CR/PR rate	1	0	0	0	0	0	0
von Minckwitz 2018	LILAC	Germany	1	0	8	0	1	1	0	0	0	0	0	1	0	0	0	0	1	0	0	0	0	0	0	pCR risk difference; pCR risk ratio	1	0	0	0	0	0	0	pCR risk difference; pCR risk ratio	0	0	1	0	0	0	0	0	1	0	0	0	0	0	0
von Minckwitz 2017	APHINITY	Germany	1	0	7	1	0	1	0	0	0	0	1	0	0	0	0	0	0	0	1	0	0	0	0	0	1	0	0	0	0	0	0	Invasive DFS	0	0	1	0	0	0	0	0	1	0	0	1	1	0	0
von Minckwitz 2014	TANIA	Germany	1	0	9	1	0	1	0	0	0	0	0	0	0	0	1	0	1	0	0	0	0	0	0	Second-line PFS	1	0	0	0	0	0	0	Second-line PFS	0	0	1	0	0	0	0	0	1	0	0	0	0	0	0
Welt 2016	CARIN	Germany	0	1	6.5	0	1	1	0	0	0	0	0	0	0	1	0	0	1	0	0	0	0	1	0	0	1	0	0	0	0	1	0	0	1	0	0	1	0	0	0	0	1	0	0	1	0	0	0
Wolff 2013	HORIZON	USA	1	0	7.5	0	1	1	0	0	0	0	0	0	0	1	0	0	1	0	0	0	0	1	0	0	1	0	0	0	0	1	0	0	0	0	1	0	0	0	0	0	1	0	0	1	0	0	1
Xu 2011	NCT00327769	China	1	0	6.5	1	0	1	0	0	0	0	0	0	0	0	1	0	1	0	0	0	0	0	1	0	1	0	0	0	0	0	1	0	1	0	0	0	0	0	0	ORR; DoR; CBR; TTF	1	0	0	0	0	0	0
Xu J 2018	TERRA	China	1	0	7.5	1	0	0	1	0	0	0	0	0	0	0	1	0	1	0	0	1	0	0	0	0	1	0	0	1	0	0	0	0	0	0	1	0	0	0	0	0	1	0	0	0	0	1	0
Xu R 2018	AXEPT	China	1	0	9	1	0	0	1	0	0	0	0	0	0	0	1	0	1	0	0	1	0	0	0	0	1	0	0	1	0	0	0	0	0	0	1	0	0	0	0	0	1	0	0	0	0	1	0
Yalcin 2013	ML21440	Turkey	1	0	6	1	0	0	1	0	0	0	0	0	0	1	0	0	1	0	0	0	0	1	0	0	1	0	0	0	0	1	0	0	1	0	0	1	0	0	0	ORR; safety	1	0	0	1	0	0	0
Yamada 2013	SOFT	Japan	1	0	8	1	0	0	1	0	0	0	0	0	0	1	0	0	1	0	0	0	0	1	0	0	1	0	0	0	0	1	0	0	0	0	1	0	0	0	0	0	1	0	0	1	0	0	0
Yamamoto 2017	J021095	Japan	1	0	7	1	0	1	0	0	0	0	0	0	0	0	1	0	1	0	0	0	0	1	0	0	1	0	0	0	0	1	0	0	1	0	0	1	0	0	0	Safety	1	0	0	1	0	0	0
Yamazaki 2016	WJOG4407G	Japan	1	0	7	1	0	0	1	0	0	0	0	0	0	1	0	0	1	0	0	0	0	1	0	0	1	0	0	0	0	1	0	0	1	0	0	1	0	0	0	RR; QoL; safety	1	0	0	1	0	0	0
Yardley 2017	TITAN	UK	1	0	7	1	0	1	0	0	0	0	1	0	0	0	0	0	0	0	1	0	0	0	0	0	1	0	0	0	0	0	0	5-yr DFS	0	0	1	0	0	0	0	0	0	0	1	0	0	0	0
Zdenkowski 2016	ANZ0501 LATER	Australia	1	0	7.5	1	0	1	0	0	0	0	1	0	0	0	0	0	1	0	0	0	0	0	0	Invasive BC events	1	0	0	0	0	0	0	Invasive BC events	1	0	0	1	1	0	0	Safety	1	0	0	1	1	0	0
Zhang 2016	n/a	China	0	1	6.5	1	0	1	0	0	0	0	0	1	0	0	0	0	1	0	0	0	0	0	0	pCR	1	0	0	0	0	0	0	pCR	1	0	0	0	0	0	0	Toxicity	0	1	0	0	0	0	0
Zhang 2017	n/a	China	1	0	9	1	0	1	0	0	0	0	0	0	0	0	1	0	1	0	0	0	0	1	0	0	1	0	0	0	0	1	0	0	0	0	1	0	0	0	0	0	1	0	0	1	0	0	0
Zhou 2016	n/a	China	0	1	6	0	1	1	0	0	0	0	0	1	0	0	0	0	0	0	1	0	0	0	0	0	1	0	0	0	0	0	0	pCR	0	0	1	0	0	0	0	0	1	0	0	0	0	0	0
Zielinski 2016	TURANDOT	Austria	1	0	8	1	0	1	0	0	0	0	0	0	0	1	0	0	1	0	0	1	0	0	0	0	1	0	0	1	0	0	0	0	0	0	1	0	0	0	0	0	1	0	0	0	0	1	0
[truncated: 64 more columns]

## Sheet: Part B – AE
Legend
0 = No
1 = Yes
2 = Not reported
3 = Unclear
Study ID	AE reporting in paper?	AE reporting in figure/table?	As list of events?	Reported as number	Reported as percent	Reported as mean	Reported as median	Reported as generic statement	Reported globally	Reported per arm	Reported in only one arm	Per event statistical comparison?	Numerical threshhold for event reporting?	Expected and unexpected events separated?	Reported per patient?	Globally?	For each event?	Other?	Reported as number	Reported as percent	Reported as mean	Reported as median	Reported as generic statement	Reported globally	Reported per arm	Reported in only one arm	AE reported per organ/system?	Reported as number	Reported as percent	Reported as mean	Reported as median	Reported as generic statement	Reported globally	Reported per arm	Reported in only one arm
Aebi 2014	0	1	1	1	0	0	0	0	1	0	0	0	0	0	0	n/a	n/a	n/a	n/a	n/a	n/a	n/a	n/a	n/a	n/a	n/a	1	1	0	0	0	0	1	0	0
Adj BC Trialists CG 2007 (Bliss 1)	1	0	0	0	0	0	0	1	0	1	1	1	0	0	0	0	0	n/a	0	0	0	0	1	0	1	0	0	0	0	0	0	1	0	1	0
Adj BC Trialists CG 2007 (Bliss 2)	1	0	0	0	0	0	0	1	0	1	1	1	0	0	0	0	0	n/a	0	0	0	0	1	0	1	0	0	0	0	0	0	1	0	1	0
Aihara 2010	1	1	1	1	1	0	0	0	0	1	0	1	0	0	0	n/a	n/a	n/a	n/a	n/a	n/a	n/a	n/a	n/a	n/a	n/a	0	n/a	n/a	n/a	n/a	n/a	n/a	n/a	n/a
Amadori 2011	1	1	1	1	1	0	0	0	0	1	0	0	0	0	0	n/a	n/a	n/a	n/a	n/a	n/a	n/a	n/a	n/a	n/a	n/a	0	n/a	n/a	n/a	n/a	n/a	n/a	n/a	n/a
Andre 2014	1	1	1	1	1	0	0	0	0	1	0	0	0	0	0	n/a	n/a	n/a	n/a	n/a	n/a	n/a	n/a	n/a	n/a	n/a	0	n/a	n/a	n/a	n/a	n/a	n/a	n/a	n/a
Anonymous 2014 (Heinemann)	1	1	1	1	1	0	0	0	0	1	0	0	0	0	0	n/a	n/a	n/a	n/a	n/a	n/a	n/a	n/a	n/a	n/a	n/a	0	n/a	n/a	n/a	n/a	n/a	n/a	n/a	n/a
Aparicio 2016 (2)	1	1	1	1	1	0	0	0	0	1	0	0	0	0	0	n/a	n/a	n/a	n/a	n/a	n/a	n/a	n/a	n/a	n/a	n/a	1	1	1	0	0	0	0	1	0
Awada 2016	1	1	1	1	1	0	0	0	0	1	0	0	≥10%	0	0	n/a	n/a	n/a	n/a	n/a	n/a	n/a	n/a	n/a	n/a	n/a	0	n/a	n/a	n/a	n/a	n/a	n/a	n/a	n/a
Baselga 2012 (1)	1	1	1	1	1	0	0	0	0	1	0	0	0	0	0	n/a	n/a	n/a	n/a	n/a	n/a	n/a	n/a	n/a	n/a	n/a	0	n/a	n/a	n/a	n/a	n/a	n/a	n/a	n/a
Baselga 2012 (2)	1	1	1	1	1	0	0	0	0	1	0	0	"Most common"	0	0	n/a	n/a	n/a	n/a	n/a	n/a	n/a	n/a	n/a	n/a	n/a	0	n/a	n/a	n/a	n/a	n/a	n/a	n/a	n/a
Baselga 2014	1	1	1	1	1	0	0	0	0	1	0	0	>10%	0	0	n/a	n/a	n/a	n/a	n/a	n/a	n/a	n/a	n/a	n/a	n/a	0	n/a	n/a	n/a	n/a	n/a	n/a	n/a	n/a
Baselga 2017 (1)	1	1	0	n/a	n/a	n/a	n/a	n/a	n/a	n/a	n/a	0	0	0	0	n/a	n/a	n/a	n/a	n/a	n/a	n/a	n/a	n/a	n/a	n/a	0	n/a	n/a	n/a	n/a	n/a	n/a	n/a	n/a
Baselga 2017 (2)	1	1	1	1	1	0	0	0	0	1	0	0	>10%	0	0	n/a	n/a	n/a	n/a	n/a	n/a	n/a	n/a	n/a	n/a	n/a	0	n/a	n/a	n/a	n/a	n/a	n/a	n/a	n/a
Bear 2012	1	1	1	0	1	0	0	0	0	1	0	1	0	0	0	n/a	n/a	n/a	n/a	n/a	n/a	n/a	n/a	n/a	n/a	n/a	0	n/a	n/a	n/a	n/a	n/a	n/a	n/a	n/a
Bergh 2012 (1)	1	0	0	n/a	n/a	n/a	n/a	n/a	0	1	0	0	≥2%	0	0	n/a	n/a	n/a	n/a	n/a	n/a	n/a	n/a	n/a	n/a	n/a	0	n/a	n/a	n/a	n/a	n/a	n/a	n/a	n/a
Bergh 2012 (2)	1	1	1	1	1	0	0	0	0	1	0	0	≥10%	0	0	n/a	n/a	n/a	n/a	n/a	n/a	n/a	n/a	n/a	n/a	n/a	0	n/a	n/a	n/a	n/a	n/a	n/a	n/a	n/a
BIG 1-98 2005	1	1	1	1	1	0	0	0	0	1	0	1	0	0	1	1	0	0	1	0	0	0	0	0	1	0	0	n/a	n/a	n/a	n/a	n/a	n/a	n/a	n/a
Brufsky 2011	1	1	1	1	1	0	0	0	0	1	0	0	≥ Grade 3	0	0	n/a	n/a	n/a	n/a	n/a	n/a	n/a	n/a	n/a	n/a	n/a	0	n/a	n/a	n/a	n/a	n/a	n/a	n/a	n/a
Cameron 2013	1	1	1	1	1	0	0	0	0	1	0	0	≥10% of any grade >2% if ≥grade 3	0	0	n/a	n/a	n/a	n/a	n/a	n/a	n/a	n/a	n/a	n/a	n/a	0	n/a	n/a	n/a	n/a	n/a	n/a	n/a	n/a
Cameron 2017	1	1	1	1	1	0	0	0	0	1	0	1	>1%	1	0	n/a	n/a	n/a	n/a	n/a	n/a	n/a	n/a	n/a	n/a	n/a	0	n/a	n/a	n/a	n/a	n/a	n/a	n/a	n/a
Cascinu 2017	1	1	1	1	1	0	0	0	0	1	0	1	>10%	0	0	n/a	n/a	n/a	n/a	n/a	n/a	n/a	n/a	n/a	n/a	n/a	1	1	1	0	0	0	0	1	0
Cashin 2016	1	0	1	1	0	0	0	0	0	1	0	0	0	0	0	n/a	n/a	n/a	n/a	n/a	n/a	n/a	n/a	n/a	n/a	n/a	0	n/a	n/a	n/a	n/a	n/a	n/a	n/a	n/a
Chan 2016	1	1	1	1	1	0	0	0	0	1	0	0	0	0	0	n/a	n/a	n/a	n/a	n/a	n/a	n/a	n/a	n/a	n/a	n/a	0	n/a	n/a	n/a	n/a	n/a	n/a	n/a	n/a
Chan 2009	1	1	1	1	1	0	0	0	0	1	0	1	≥5%	0	0	n/a	n/a	n/a	n/a	n/a	n/a	n/a	n/a	n/a	n/a	n/a	1	1	1	0	0	0	0	1	0
Chang 2016	1	1	1	1	1	0	0	0	0	1	0	1	>5%	0	0	n/a	n/a	n/a	n/a	n/a	n/a	n/a	n/a	n/a	n/a	n/a	0	n/a	n/a	n/a	n/a	n/a	n/a	n/a	n/a
Chen 2018	1	1	1	1	1	0	0	0	0	1	0	1	0	0	0	n/a	n/a	n/a	n/a	n/a	n/a	n/a	n/a	n/a	n/a	n/a	0	n/a	n/a	n/a	n/a	n/a	n/a	n/a	n/a
Chen 2013	1	1	1	0	1	0	0	0	0	1	0	1	0	0	0	n/a	n/a	n/a	n/a	n/a	n/a	n/a	n/a	n/a	n/a	n/a	0	n/a	n/a	n/a	n/a	n/a	n/a	n/a	n/a
Cortes 2018	1	1	1	1	1	0	0	0	0	1	0	0	>10% if any grade >2% if grade 3/4	0	0	n/a	n/a	n/a	n/a	n/a	n/a	n/a	n/a	n/a	n/a	n/a	1	1	1	0	0	0	0	1	0
Cortes 2011	1	1	1	1	1	0	0	0	0	1	0	0	>10%	0	0	n/a	n/a	n/a	n/a	n/a	n/a	n/a	n/a	n/a	n/a	n/a	1	1	1	0	0	0	0	1	0
Cutsem 2007	1	1	1	1	1	1	0	0	0	1	0	1	>10%	0	1	0	1	n/a	1	1	0	0	0	0	1	0	0	n/a	n/a	n/a	n/a	n/a	n/a	n/a	n/a
de Gramont 2012	1	1	1	1	1	0	0	0	0	1	0	0	≥5%	1	0	n/a	n/a	n/a	n/a	n/a	n/a	n/a	n/a	n/a	n/a	n/a	0	n/a	n/a	n/a	n/a	n/a	n/a	n/a	n/a
del Mastro 2016	1	1	1	1	1	0	0	0	0	1	0	1	0	0	0	n/a	n/a	n/a	n/a	n/a	n/a	n/a	n/a	n/a	n/a	n/a	0	n/a	n/a	n/a	n/a	n/a	n/a	n/a	n/a
Deng 2016	1	1	1	1	1	0	0	0	0	1	0	0	> Grade 3	0	0	n/a	n/a	n/a	n/a	n/a	n/a	n/a	n/a	n/a	n/a	n/a	0	n/a	n/a	n/a	n/a	n/a	n/a	n/a	n/a
DiLeo 2010	1	1	1	1	1	0	0	0	0	1	0	0	0	0	0	n/a	n/a	n/a	n/a	n/a	n/a	n/a	n/a	n/a	n/a	n/a	0	n/a	n/a	n/a	n/a	n/a	n/a	n/a	n/a
DiLeo 2008	1	1	1	1	1	0	0	0	0	1	0	1	≥25%	0	0	n/a	n/a	n/a	n/a	n/a	n/a	n/a	n/a	n/a	n/a	n/a	0	n/a	n/a	n/a	n/a	n/a	n/a	n/a	n/a
Dickler 2016	1	1	1	1	1	0	0	0	0	1	0	0	≥ Grade 3	0	0	n/a	n/a	n/a	n/a	n/a	n/a	n/a	n/a	n/a	n/a	n/a	1	1	1	0	0	0	0	1	0
Douillard 2010	1	1	1	1	1	0	0	0	0	1	0	0	≥ Grade 3	0	0	n/a	n/a	n/a	n/a	n/a	n/a	n/a	n/a	n/a	n/a	n/a	0	n/a	n/a	n/a	n/a	n/a	n/a	n/a	n/a
Dubsky 2012	1	1	1	1	1	0	0	0	0	1	0	1	Either >1% incidence or 0.05 difference in relative freq between Tx arms	0	0	n/a	n/a	n/a	n/a	n/a	n/a	n/a	n/a	n/a	n/a	n/a	1	1	1	0	0	0	0	1	0
Ducreux 2011	1	1	1	1	1	0	0	0	0	1	0	1	0	0	0	n/a	n/a	n/a	n/a	n/a	n/a	n/a	n/a	n/a	n/a	n/a	1	1	1	0	0	0	0	1	0
Ejlertsen 2017	1	1	1	1	1	0	0	0	0	1	0	1	0	0	0	n/a	n/a	n/a	n/a	n/a	n/a	n/a	n/a	n/a	n/a	n/a	1	1	1	0	0	0	0	1	0
Ellis 2009	1	1	1	1	1	0	0	0	0	1	0	1	0	0	0	n/a	n/a	n/a	n/a	n/a	n/a	n/a	n/a	n/a	n/a	n/a	1	1	1	0	0	0	0	1	0
Falandry 2009	1	1	1	1	1	0	0	0	0	1	0	1	0	0	0	n/a	n/a	n/a	n/a	n/a	n/a	n/a	n/a	n/a	n/a	n/a	0	n/a	n/a	n/a	n/a	n/a	n/a	n/a	n/a
Finn 2016	1	1	1	1	1	0	0	0	0	1	0	0	≥10% of patients	0	0	n/a	n/a	n/a	n/a	n/a	n/a	n/a	n/a	n/a	n/a	n/a	1	1	1	0	0	0	0	1	0
Forbes 2016	1	1	1	1	1	0	0	0	0	1	0	1	>5% or predefined AEs	0	0	n/a	n/a	n/a	n/a	n/a	n/a	n/a	n/a	n/a	n/a	n/a	1	1	1	0	0	0	0	1	0
Foukakis 2016	1	1	1	1	1	0	0	0	0	1	0	0	≥ Grade 3-4	0	0	n/a	n/a	n/a	n/a	n/a	n/a	n/a	n/a	n/a	n/a	n/a	1	1	1	0	0	0	0	1	0
Fountzilas 2014	1	1	1	1	1	0	0	0	0	1	0	1	0	0	0	n/a	n/a	n/a	n/a	n/a	n/a	n/a	n/a	n/a	n/a	n/a	1	1	1	0	0	0	0	1	0
Gerard 2006	1	1	0	0	0	0	0	0	0	1	0	1	reported overall tox and overall non-heme tox only	0	1	1	0	overall tox and overall non-heme tox	1	1	0	0	0	0	1	0	0	0	0	0	0	0	0	0	0
Geyer 2006	1	1	1	1	1	0	0	0	0	1	0	1	0	0	1	0	1	0	1	1	0	0	0	0	1	0	0	n/a	n/a	n/a	n/a	n/a	n/a	n/a	n/a
Gianni 2018	1	1	1	1	1	0	0	0	0	1	0	1	0	0	0	n/a	n/a	n/a	n/a	n/a	n/a	n/a	n/a	n/a	n/a	n/a	0	n/a	n/a	n/a	n/a	n/a	n/a	n/a	n/a
Giantonio 2008	1	1	1	0	1	0	0	0	0	1	0	1	≥ Grade 3	0	1	0	1	0	0	1	0	0	0	0	1	0	0	n/a	n/a	n/a	n/a	n/a	n/a	n/a	n/a
Gligorov 2014	1	1	1	1	1	0	0	0	0	1	0	0	≥ Grade 3	1	0	n/a	n/a	n/a	n/a	n/a	n/a	n/a	n/a	n/a	n/a	n/a	0	n/a	n/a	n/a	n/a	n/a	n/a	n/a	n/a
Goetz 2017	1	1	1	1	1	0	0	0	0	1	0	0	0	0	0	n/a	n/a	n/a	n/a	n/a	n/a	n/a	n/a	n/a	n/a	n/a	0	n/a	n/a	n/a	n/a	n/a	n/a	n/a	n/a
Goss 2016	1	1	1	1	1	0	0	0	0	1	0	1	≥ Grade 1 w/ difference between grps of >1%, or 10% in either grp	0	0	n/a	n/a	n/a	n/a	n/a	n/a	n/a	n/a	n/a	n/a	n/a	0	n/a	n/a	n/a	n/a	n/a	n/a	n/a	n/a
Goss 2013	1	1	1	1	1	0	0	0	0	1	0	1	0	0	0	n/a	n/a	n/a	n/a	n/a	n/a	n/a	n/a	n/a	n/a	n/a	0	n/a	n/a	n/a	n/a	n/a	n/a	n/a	n/a
Grothey 2013	1	1	1	1	1	0	0	0	0	1	0	0	≥5%	0	0	n/a	n/a	n/a	n/a	n/a	n/a	n/a	n/a	n/a	n/a	n/a	0	n/a	n/a	n/a	n/a	n/a	n/a	n/a	n/a
Guan 2013	1	1	1	1	1	0	0	0	0	1	0	0	≥20%	0	0	n/a	n/a	n/a	n/a	n/a	n/a	n/a	n/a	n/a	n/a	n/a	0	n/a	n/a	n/a	n/a	n/a	n/a	n/a	n/a
Guan 2011	1	1	1	1	1	0	0	0	0	1	0	0	0	0	0	n/a	n/a	n/a	n/a	n/a	n/a	n/a	n/a	n/a	n/a	n/a	0	n/a	n/a	n/a	n/a	n/a	n/a	n/a	n/a
Hagman 2016	1	1	1	1	0	0	0	0	0	1	0	0	> Grade 3	0	0	n/a	n/a	n/a	n/a	n/a	n/a	n/a	n/a	n/a	n/a	n/a	1	1	0	0	0	0	0	1	0
Hamaguchi 2018	1	1	1	1	1	0	0	0	0	1	0	0	0	0	0	n/a	n/a	n/a	n/a	n/a	n/a	n/a	n/a	n/a	n/a	n/a	1	0	1	0	0	0	1	0	0
Harbeck 2016	1	1	1	1	1	0	0	0	0	1	0	0	>10% if grade 1-2 >1% if ≥ grade 3	0	0	n/a	n/a	n/a	n/a	n/a	n/a	n/a	n/a	n/a	n/a	n/a	1	1	1	0	0	0	0	1	0
Harbeck 2017	1	1	1	1	1	0	0	0	0	1	0	1	0	0	0	n/a	n/a	n/a	n/a	n/a	n/a	n/a	n/a	n/a	n/a	n/a	1	1	1	0	0	0	0	1	0
He 2017	1	1	1	1	1	0	0	0	0	1	0	1	0	0	0	n/a	n/a	n/a	n/a	n/a	n/a	n/a	n/a	n/a	n/a	n/a	0	n/a	n/a	n/a	n/a	n/a	n/a	n/a	n/a
Hecht 2009	1	1	1	1	1	0	0	0	0	1	0	0	0	0	0	n/a	n/a	n/a	n/a	n/a	n/a	n/a	n/a	n/a	n/a	n/a	0	n/a	n/a	n/a	n/a	n/a	n/a	n/a	n/a
Hickish 2017	1	1	1	1	1	0	0	0	0	1	0	0	0	0	0	n/a	n/a	n/a	n/a	n/a	n/a	n/a	n/a	n/a	n/a	n/a	0	n/a	n/a	n/a	n/a	n/a	n/a	n/a	n/a
Hoff 2012	1	1	1	1	1	0	0	0	0	1	0	0	≥ 20% for any AE ≥ 4% in either arm, if ≥ grade 3	0	0	n/a	n/a	n/a	n/a	n/a	n/a	n/a	n/a	n/a	n/a	n/a	0	n/a	n/a	n/a	n/a	n/a	n/a	n/a	n/a
Hortobagyi 2016	1	1	1	1	1	0	0	0	0	1	0	0	0	0	0	n/a	n/a	n/a	n/a	n/a	n/a	n/a	n/a	n/a	n/a	n/a	0	n/a	n/a	n/a	n/a	n/a	n/a	n/a	n/a
Hu 2015	1	1	1	1	1	0	0	0	0	1	0	0	0	0	0	n/a	n/a	n/a	n/a	n/a	n/a	n/a	n/a	n/a	n/a	n/a	1	1	1	0	0	0	0	1	0
Hurvitz 2018	1	1	1	1	1	0	0	0	0	1	0	0	≥ 10% if grade 1-2 All grade 3-4 AEs	0	0	n/a	n/a	n/a	n/a	n/a	n/a	n/a	n/a	n/a	n/a	n/a	0	n/a	n/a	n/a	n/a	n/a	n/a	n/a	n/a
Hurvitz 2015	1	1	1	1	1	0	0	0	0	1	0	0	≥10% ≥0.5% if grade 3/4	0	0	n/a	n/a	n/a	n/a	n/a	n/a	n/a	n/a	n/a	n/a	n/a	0	n/a	n/a	n/a	n/a	n/a	n/a	n/a	n/a
Iwamoto 2015	1	1	1	1	1	0	0	0	0	1	0	0	0	0	0	n/a	n/a	n/a	n/a	n/a	n/a	n/a	n/a	n/a	n/a	n/a	1	1	1	0	0	0	0	1	0
Janni 2016	1	1	1	1	1	0	0	0	0	1	0	1	0	0	0	n/a	n/a	n/a	n/a	n/a	n/a	n/a	n/a	n/a	n/a	n/a	1	1	1	0	0	0	0	1	0
Joensuu 2009	1	1	1	1	1	0	0	0	0	1	0	1	≥1% of patients	0	0	n/a	n/a	n/a	n/a	n/a	n/a	n/a	n/a	n/a	n/a	n/a	0	n/a	n/a	n/a	n/a	n/a	n/a	n/a	n/a
Johnston 2009	1	1	1	1	1	0	0	0	0	1	0	1	0	0	1	0	0	For certain events	1	0	0	0	0	0	0	1	0	n/a	n/a	n/a	n/a	n/a	n/a	n/a	n/a
Johnston 2018	1	1	1	1	1	0	0	0	0	1	0	0	≥10%, any grade in any arm	0	0	n/a	n/a	n/a	n/a	n/a	n/a	n/a	n/a	n/a	n/a	n/a	0	n/a	n/a	n/a	n/a	n/a	n/a	n/a	n/a
Johnston 2013	1	1	1	1	1	0	0	0	0	1	0	1	0	0	0	n/a	n/a	n/a	n/a	n/a	n/a	n/a	n/a	n/a	n/a	n/a	0	n/a	n/a	n/a	n/a	n/a	n/a	n/a	n/a
Jones 2006	1	1	1	1	1	0	0	0	0	1	0	1	most common	0	1	0	1	0	1	1	0	0	0	0	1	0	0	n/a	n/a	n/a	n/a	n/a	n/a	n/a	n/a
Jonker 2018	1	1	1	1	1	0	0	0	0	1	0	0	≥10%, and all grade 3-5	0	0	n/a	n/a	n/a	n/a	n/a	n/a	n/a	n/a	n/a	n/a	n/a	0	n/a	n/a	n/a	n/a	n/a	n/a	n/a	n/a
Kaufmann 2005	1	0	1	1	0	0	0	0	0	1	0	0	0	0	1	0	1	0	1	0	0	0	0	0	1	0	0	n/a	n/a	n/a	n/a	n/a	n/a	n/a	n/a
Kaufman 2009	1	1	1	1	1	0	0	0	0	1	0	0	>10% in either arm >2% if grade 3-4	1	1	1	0	0	1	0	0	0	0	0	1	0	0	n/a	n/a	n/a	n/a	n/a	n/a	n/a	n/a
Kaufman 2015	1	1	1	1	1	0	0	0	0	1	0	0	>10% all grades >2% if ≥ grade 3	0	0	n/a	n/a	n/a	n/a	n/a	n/a	n/a	n/a	n/a	n/a	n/a	0	n/a	n/a	n/a	n/a	n/a	n/a	n/a	n/a
Kerr 2016	1	1	1	1	1	0	0	0	0	1	0	1	≥10% if grades 1-2 All AE if grades 3-4	0	0	n/a	n/a	n/a	n/a	n/a	n/a	n/a	n/a	n/a	n/a	n/a	1	1	1	0	0	0	0	1	0
Kim 2016	1	1	1	1	1	0	0	0	0	1	0	0	≥10% in either arm	0	0	n/a	n/a	n/a	n/a	n/a	n/a	n/a	n/a	n/a	n/a	n/a	0	n/a	n/a	n/a	n/a	n/a	n/a	n/a	n/a
Kimura 2014	1	1	1	1	0	0	0	0	0	1	0	1	0	0	0	n/a	n/a	n/a	n/a	n/a	n/a	n/a	n/a	n/a	n/a	n/a	1	1	0	0	0	0	0	1	0
Krop 2014	1	1	1	1	1	0	0	0	0	1	0	0	≥2%	0	0	n/a	n/a	n/a	n/a	n/a	n/a	n/a	n/a	n/a	n/a	n/a	1	1	1	0	0	0	0	1	0
Kümmel 2006	1	1	1	1	1	0	0	0	0	1	0	0	0	0	0	n/a	n/a	n/a	n/a	n/a	n/a	n/a	n/a	n/a	n/a	n/a	1	1	1	0	0	0	0	1	0
Kwakman 2017	1	1	1	1	1	0	0	0	0	1	0	1	0	0	0	n/a	n/a	n/a	n/a	n/a	n/a	n/a	n/a	n/a	n/a	n/a	0	n/a	n/a	n/a	n/a	n/a	n/a	n/a	n/a
Langley 2005	1	1	1	1	1	0	0	0	0	1	0	1	Grade 3 and 4	0	1	0	1	0	1	1	0	0	0	0	1	0	0	n/a	n/a	n/a	n/a	n/a	n/a	n/a	n/a
Li 2018 (1)	1	1	1	1	1	0	0	0	0	1	0	0	>10% overall	0	0	n/a	n/a	n/a	n/a	n/a	n/a	n/a	n/a	n/a	n/a	n/a	0	n/a	n/a	n/a	n/a	n/a	n/a	n/a	n/a
Li 2018 (2)	1	1	1	1	1	0	0	0	0	1	0	0	≥20% in any arm ≥10% difference between Tx arms	0	0	n/a	n/a	n/a	n/a	n/a	n/a	n/a	n/a	n/a	n/a	n/a	0	n/a	n/a	n/a	n/a	n/a	n/a	n/a	n/a
Litton 2018	1	1	1	1	1	0	0	0	0	1	0	0	>20% of patients >2.4% of patients if grade 3-4	0	1	1	0	0	1	1	0	0	0	0	1	0	1	1	1	0	0	0	0	1	0
Loibl 2018	1	1	1	1	1	0	0	0	0	1	0	0	≥10% if grades 1-2 >1 patient if grades 3-4	0	0	n/a	n/a	n/a	n/a	n/a	n/a	n/a	n/a	n/a	n/a	n/a	1	1	1	0	0	0	0	1	0
Lorusso 2014	1	1	1	1	1	0	0	0	0	1	0	1	0	0	0	n/a	n/a	n/a	n/a	n/a	n/a	n/a	n/a	n/a	n/a	n/a	0	n/a	n/a	n/a	n/a	n/a	n/a	n/a	n/a
Loupakis 2014	1	1	1	1	1	0	0	0	0	1	0	1	>3%	0	0	n/a	n/a	n/a	n/a	n/a	n/a	n/a	n/a	n/a	n/a	n/a	0	n/a	n/a	n/a	n/a	n/a	n/a	n/a	n/a
Lück 2013	1	1	1	0	1	0	0	0	0	1	0	1	0	0	0	n/a	n/a	n/a	n/a	n/a	n/a	n/a	n/a	n/a	n/a	n/a	0	n/a	n/a	n/a	n/a	n/a	n/a	n/a	n/a
Lück 2015	1	1	1	1	1	0	0	0	0	1	0	1	Grades 3-4	0	0	n/a	n/a	n/a	n/a	n/a	n/a	n/a	n/a	n/a	n/a	n/a	1	1	1	0	0	0	0	1	0
Luo 2016	1	1	1	1	1	0	0	0	0	1	0	1	Grades 3-4 "considered relevant to Tx"	0	0	n/a	n/a	n/a	n/a	n/a	n/a	n/a	n/a	n/a	n/a	n/a	0	n/a	n/a	n/a	n/a	n/a	n/a	n/a	n/a
Mackey 2015	1	1	1	0	1	0	0	0	0	1	0	1	≥ Grade 3	0	0	n/a	n/a	n/a	n/a	n/a	n/a	n/a	n/a	n/a	n/a	n/a	0	n/a	n/a	n/a	n/a	n/a	n/a	n/a	n/a
Margolese 2016	1	1	1	1	1	0	0	0	0	1	0	0	0	0	0	n/a	n/a	n/a	n/a	n/a	n/a	n/a	n/a	n/a	n/a	n/a	0	n/a	n/a	n/a	n/a	n/a	n/a	n/a	n/a
Martin 2018	1	1	1	1	1	0	0	0	0	1	0	0	≥10%	0	0	n/a	n/a	n/a	n/a	n/a	n/a	n/a	n/a	n/a	n/a	n/a	0	n/a	n/a	n/a	n/a	n/a	n/a	n/a	n/a
Martin 2013	1	1	1	1	1	0	0	0	0	1	0	1	Grades 3-4	0	0	n/a	n/a	n/a	n/a	n/a	n/a	n/a	n/a	n/a	n/a	n/a	1	1	1	0	0	0	0	1	0
Martin 2010	1	1	1	1	1	0	0	0	0	1	0	1	0	0	0	n/a	n/a	n/a	n/a	n/a	n/a	n/a	n/a	n/a	n/a	n/a	1	1	1	0	0	0	0	1	0
Martin 2015	1	1	1	1	1	0	0	0	0	1	0	1	≥5% in either arm	0	0	n/a	n/a	n/a	n/a	n/a	n/a	n/a	n/a	n/a	n/a	n/a	0	n/a	n/a	n/a	n/a	n/a	n/a	n/a	n/a
Masuda 2017	1	1	1	1	1	0	0	0	0	1	0	0	0	0	0	n/a	n/a	n/a	n/a	n/a	n/a	n/a	n/a	n/a	n/a	n/a	1	1	1	0	0	0	0	1	0
Masuda 2012	1	1	1	1	1	0	0	0	0	1	0	0	>5%	0	0	n/a	n/a	n/a	n/a	n/a	n/a	n/a	n/a	n/a	n/a	n/a	1	1	1	0	0	0	0	1	0
Mavroudis 2016	1	1	1	1	1	0	0	0	0	1	0	1	0	0	0	n/a	n/a	n/a	n/a	n/a	n/a	n/a	n/a	n/a	n/a	n/a	0	n/a	n/a	n/a	n/a	n/a	n/a	n/a	n/a
Miller 2007	1	1	1	0	1	0	0	0	0	1	0	1	Worst grade considered related to tx reported	0	1	0	1	n/a	0	1	n/a	n/a	n/a	0	1	0	0	0	0	0	0	0	0	0	0
Miller 2018	1	1	1	0	1	0	0	0	0	1	0	0	≥ Grade 4 hematologic ≥ Grade 2 nonhematologic, prespecified ≥ Grade 3 "nonhematologic events otherwise"	0	0	n/a	n/a	n/a	n/a	n/a	n/a	n/a	n/a	n/a	n/a	n/a	0	n/a	n/a	n/a	n/a	n/a	n/a	n/a	n/a
Miyake 2017	1	1	1	1	0	0	0	0	0	1	0	1	0	0	0	n/a	n/a	n/a	n/a	n/a	n/a	n/a	n/a	n/a	n/a	n/a	1	1	0	0	0	0	0	1	0
Möbus 2017	1	1	1	1	1	0	0	0	0	1	0	1	>10%	0	0	n/a	n/a	n/a	n/a	n/a	n/a	n/a	n/a	n/a	n/a	n/a	1	1	1	0	0	0	0	1	0
Morales 2007	1	1	1	1	0	0	0	0	0	0	1	0	0	0	1	0	1	0	1	0	0	0	0	0	0	1	0	n/a	n/a	n/a	n/a	n/a	n/a	n/a	n/a
Oki 2016	1	1	1	1	1	0	0	0	0	1	0	0	0	0	0	n/a	n/a	n/a	n/a	n/a	n/a	n/a	n/a	n/a	n/a	n/a	0	n/a	n/a	n/a	n/a	n/a	n/a	n/a	n/a
Pagani 2014	1	1	1	1	1	0	0	0	0	1	0	1	0	0	0	n/a	n/a	n/a	n/a	n/a	n/a	n/a	n/a	n/a	n/a	n/a	0	n/a	n/a	n/a	n/a	n/a	n/a	n/a	n/a
Park 2017	1	1	1	1	1	0	0	0	0	1	0	0	0	0	0	n/a	n/a	n/a	n/a	n/a	n/a	n/a	n/a	n/a	n/a	n/a	0	n/a	n/a	n/a	n/a	n/a	n/a	n/a	n/a
Peeters 2010	1	1	1	1	1	0	0	0	0	1	0	0	0	0	0	n/a	n/a	n/a	n/a	n/a	n/a	n/a	n/a	n/a	n/a	n/a	0	n/a	n/a	n/a	n/a	n/a	n/a	n/a	n/a
Perez 2015	1	1	1	1	1	0	0	0	0	1	0	0	0	0	1	1	0	0	1	1	0	0	0	0	1	0	0	n/a	n/a	n/a	n/a	n/a	n/a	n/a	n/a
Perez 2017	1	1	1	1	1	0	0	0	0	1	0	0	>20% in any arm, all grade >5% difference between arms ≥3% in any arm, grade 3	0	0	n/a	n/a	n/a	n/a	n/a	n/a	n/a	n/a	n/a	n/a	n/a	0	n/a	n/a	n/a	n/a	n/a	n/a	n/a	n/a
Piccart-Gebhart 2016	1	1	1	1	1	0	0	0	0	1	0	0	0	0	1	1	0	0	1	1	0	0	0	0	1	0	0	n/a	n/a	n/a	n/a	n/a	n/a	n/a	n/a
Pivot 2018	1	1	1	1	1	0	0	0	0	1	0	0	≥10% in either arm	0	1	1	0	0	1	1	0	0	0	0	1	0	0	n/a	n/a	n/a	n/a	n/a	n/a	n/a	n/a
Price 2014	1	1	1	1	1	0	0	0	0	1	0	0	>5%	0	0	n/a	n/a	n/a	n/a	n/a	n/a	n/a	n/a	n/a	n/a	n/a	0	n/a	n/a	n/a	n/a	n/a	n/a	n/a	n/a
Robertson 2016	1	1	1	1	1	0	0	0	0	1	0	0	>5%	0	0	n/a	n/a	n/a	n/a	n/a	n/a	n/a	n/a	n/a	n/a	n/a	0	n/a	n/a	n/a	n/a	n/a	n/a	n/a	n/a
Robson 2017	1	1	1	1	1	0	0	0	0	1	0	0	>15% of patients in either arm	0	0	n/a	n/a	n/a	n/a	n/a	n/a	n/a	n/a	n/a	n/a	n/a	0	n/a	n/a	n/a	n/a	n/a	n/a	n/a	n/a
Rochlitz 2016	1	0	1	1	0	0	0	0	0	1	0	0	0	0	0	n/a	n/a	n/a	n/a	n/a	n/a	n/a	n/a	n/a	n/a	n/a	0	n/a	n/a	n/a	n/a	n/a	n/a	n/a	n/a
Rugo 2017	1	1	1	1	1	0	0	0	1	1	0	0	>5% in either arm	0	1	1	0	0	1	1	0	0	0	1	1	0	0	n/a	n/a	n/a	n/a	n/a	n/a	n/a	n/a
Schmoll 2012	1	1	1	1	1	0	0	0	0	1	0	0	≥20% in either arm, all grades ≥5% if in cediranib arm	0	0	n/a	n/a	n/a	n/a	n/a	n/a	n/a	n/a	n/a	n/a	n/a	0	n/a	n/a	n/a	n/a	n/a	n/a	n/a	n/a
Schwartzberg 2010	1	1	1	0	1	0	0	0	0	1	0	0	≥10% in either arm	0	0	n/a	n/a	n/a	n/a	n/a	n/a	n/a	n/a	n/a	n/a	n/a	0	n/a	n/a	n/a	n/a	n/a	n/a	n/a	n/a
Schippinger 2007	1	1	1	1	1	0	0	0	0	0	1	0	Grade 3-4	0	1	0	1	0	1	1	0	0	0	0	0	1	0	n/a	n/a	n/a	n/a	n/a	n/a	n/a	n/a
Schmid 2007	1	1	1	0	1	0	0	0	0	1	0	1	0	0	1	0	1	0	0	1	0	0	0	0	1	0	0	n/a	n/a	n/a	n/a	n/a	n/a	n/a	n/a
Seidman 2011	1	1	1	1	1	0	0	0	0	1	0	1	Grades 3-4	0	0	n/a	n/a	n/a	n/a	n/a	n/a	n/a	n/a	n/a	n/a	n/a	1	1	1	0	0	0	0	1	0
Siu 2013	1	1	1	1	1	0	0	0	0	1	0	1	≥5%	0	0	n/a	n/a	n/a	n/a	n/a	n/a	n/a	n/a	n/a	n/a	n/a	1	1	1	0	0	0	0	1	0
Sledge 2017	1	1	1	1	1	0	0	0	0	1	0	0	≥10% in either arm	0	0	n/a	n/a	n/a	n/a	n/a	n/a	n/a	n/a	n/a	n/a	n/a	0	n/a	n/a	n/a	n/a	n/a	n/a	n/a	n/a
Smith 2017	1	1	1	1	1	0	0	0	0	1	0	0	>5%	0	0	n/a	n/a	n/a	n/a	n/a	n/a	n/a	n/a	n/a	n/a	n/a	1	1	1	0	0	0	0	1	0
Sparano 2009	1	1	1	1	1	0	0	0	0	1	0	0	≥10% in either arm	0	0	n/a	n/a	n/a	n/a	n/a	n/a	n/a	n/a	n/a	n/a	n/a	1	1	1	0	0	0	0	1	0
Stebbing 2017	1	1	1	1	1	0	0	0	0	1	0	0	≥5% in either arm	0	0	n/a	n/a	n/a	n/a	n/a	n/a	n/a	n/a	n/a	n/a	n/a	1	1	1	0	0	0	0	1	0
Steger 2014	1	1	1	1	0	0	0	0	0	1	0	1	>5 patients (number)	0	0	n/a	n/a	n/a	n/a	n/a	n/a	n/a	n/a	n/a	n/a	n/a	1	1	0	0	0	0	0	1	0
Taieb 2014	1	1	1	1	1	0	0	0	0	1	0	0	≥10%, grades 1-2 ≥3%, grades 3-4 All grade 5	0	0	n/a	n/a	n/a	n/a	n/a	n/a	n/a	n/a	n/a	n/a	n/a	0	n/a	n/a	n/a	n/a	n/a	n/a	n/a	n/a
Takashima 2016	1	1	1	1	1	0	0	0	0	1	0	1	0	0	0	n/a	n/a	n/a	n/a	n/a	n/a	n/a	n/a	n/a	n/a	n/a	1	1	1	0	0	0	0	1	0
Thomas 2007	1	1	1	1	1	0	0	0	0	1	0	0	0	0	1	0	1	0	1	1	0	0	0	0	1	0	0	n/a	n/a	n/a	n/a	n/a	n/a	n/a	n/a
Tol 2009	1	1	1	1	1	0	0	0	0	1	0	1	0	0	0	n/a	n/a	n/a	n/a	n/a	n/a	n/a	n/a	n/a	n/a	n/a	1	1	1	0	0	0	0	1	0
Tournigand 2015	1	1	1	1	1	0	0	0	0	1	0	0	0	0	0	n/a	n/a	n/a	n/a	n/a	n/a	n/a	n/a	n/a	n/a	n/a	0	n/a	n/a	n/a	n/a	n/a	n/a	n/a	n/a
Trédan 2016	1	1	1	1	1	0	0	0	0	1	0	0	≥10% in either arm	0	0	n/a	n/a	n/a	n/a	n/a	n/a	n/a	n/a	n/a	n/a	n/a	1	1	1	0	0	0	0	1	0
Tripathy 2018	1	1	1	1	1	0	0	0	0	1	0	0	>5% in either arm	0	0	n/a	n/a	n/a	n/a	n/a	n/a	n/a	n/a	n/a	n/a	n/a	0	n/a	n/a	n/a	n/a	n/a	n/a	n/a	n/a
Turner 2015	1	1	1	1	1	0	0	0	0	1	0	0	>10%	0	0	n/a	n/a	n/a	n/a	n/a	n/a	n/a	n/a	n/a	n/a	n/a	1	1	1	0	0	0	0	1	0
Untch 2016	1	1	1	1	1	0	0	0	0	1	0	1	0	0	1	1	0	0	1	1	0	0	0	0	1	0	0	n/a	n/a	n/a	n/a	n/a	n/a	n/a	n/a
Untch 2012	1	1	1	1	1	0	0	0	0	1	0	1	0	0	0	n/a	n/a	n/a	n/a	n/a	n/a	n/a	n/a	n/a	n/a	n/a	0	n/a	n/a	n/a	n/a	n/a	n/a	n/a	n/a
van de Velde 2011	1	1	1	1	1	0	0	0	0	1	0	1	0	0	0	n/a	n/a	n/a	n/a	n/a	n/a	n/a	n/a	n/a	n/a	n/a	1	1	1	0	0	0	0	1	0
van Hazel 2016	1	1	1	1	1	0	0	0	0	1	0	1	0	0	0	n/a	n/a	n/a	n/a	n/a	n/a	n/a	n/a	n/a	n/a	n/a	0	n/a	n/a	n/a	n/a	n/a	n/a	n/a	n/a
Venook 2017	1	1	1	1	1	0	0	0	0	1	0	0	>10% in either arm	0	1	1	0	0	1	1	0	0	0	1	0	0	1	1	1	0	0	0	0	1	0
von Minckwitz 2018	1	1	1	1	1	0	0	0	0	1	0	0	≥10% of any grade ≥2% if grade 3-4	0	0	n/a	n/a	n/a	n/a	n/a	n/a	n/a	n/a	n/a	n/a	n/a	0	n/a	n/a	n/a	n/a	n/a	n/a	n/a	n/a
von Minckwitz 2017	1	1	1	1	1	0	0	0	0	1	0	0	>5% in either arm	0	0	n/a	n/a	n/a	n/a	n/a	n/a	n/a	n/a	n/a	n/a	n/a	1	1	1	0	0	0	0	1	0
von Minckwitz 2014	1	1	1	1	1	0	0	0	0	1	0	0	>5%, any grade >2%, >grade 3	0	0	n/a	n/a	n/a	n/a	n/a	n/a	n/a	n/a	n/a	n/a	n/a	0	n/a	n/a	n/a	n/a	n/a	n/a	n/a	n/a
Welt 2016	1	1	1	1	1	0	0	0	0	1	0	1	>10% of patients	0	0	n/a	n/a	n/a	n/a	n/a	n/a	n/a	n/a	n/a	n/a	n/a	0	n/a	n/a	n/a	n/a	n/a	n/a	n/a	n/a
Wolff 2013	1	1	1	1	1	0	0	0	0	1	0	0	>12% of patients	0	0	n/a	n/a	n/a	n/a	n/a	n/a	n/a	n/a	n/a	n/a	n/a	0	n/a	n/a	n/a	n/a	n/a	n/a	n/a	n/a
Xu 2011	1	1	1	1	1	0	0	0	0	1	0	0	≥3% in total	0	1	1	0	0	1	1	0	0	0	0	1	0	0	n/a	n/a	n/a	n/a	n/a	n/a	n/a	n/a
Xu J 2018	1	1	1	1	1	0	0	0	0	1	0	0	>10%	0	1	1	0	0	1	1	0	0	0	0	1	0	1	1	1	0	0	0	0	1	0
Xu R 2018	1	1	1	1	1	0	0	0	0	1	0	0	>10%, any grade All grade 3-5	0	1	1	0	0	1	1	0	0	0	0	1	0	0	n/a	n/a	n/a	n/a	n/a	n/a	n/a	n/a
Yalcin 2013	1	1	1	0	1	0	0	0	0	1	0	0	0	0	0	n/a	n/a	n/a	n/a	n/a	n/a	n/a	n/a	n/a	n/a	n/a	0	n/a	n/a	n/a	n/a	n/a	n/a	n/a	n/a
Yamada 2013	1	1	1	1	1	0	0	0	0	1	0	1	0	0	0	n/a	n/a	n/a	n/a	n/a	n/a	n/a	n/a	n/a	n/a	n/a	1	1	1	0	0	0	0	1	0
Yamamoto 2017	1	1	1	1	1	0	0	0	0	1	0	0	≥30%, or ≥5% if ≥grade 3	0	1	1	0	0	1	1	0	0	0	0	1	0	1	1	1	0	0	0	0	1	0
Yamazaki 2016	1	1	1	1	1	0	0	0	0	1	0	1	0	0	0	n/a	n/a	n/a	n/a	n/a	n/a	n/a	n/a	n/a	n/a	n/a	1	1	1	0	0	0	0	1	0
Yardley 2017	1	1	1	1	1	0	0	0	0	1	0	0	≥10% of patients, all grades ≥2% of patients, ≥ grade 3	0	1	1	0	0	0	1	0	0	1	1	0	0	1	1	1	0	0	0	0	1	0
Zdenkowski 2016	1	1	1	0	1	0	0	0	0	1	0	1	>1.5%	0	0	n/a	n/a	n/a	n/a	n/a	n/a	n/a	n/a	n/a	n/a	n/a	0	n/a	n/a	n/a	n/a	n/a	n/a	n/a	n/a
Zhang 2016	1	1	1	1	1	0	0	0	0	1	0	1	0	0	0	n/a	n/a	n/a	n/a	n/a	n/a	n/a	n/a	n/a	n/a	n/a	0	n/a	n/a	n/a	n/a	n/a	n/a	n/a	n/a
Zhang 2017	1	1	1	1	1	0	0	0	0	1	0	0	≥10%, grades 1-2 All if grades 3-4	0	0	n/a	n/a	n/a	n/a	n/a	n/a	n/a	n/a	n/a	n/a	n/a	0	n/a	n/a	n/a	n/a	n/a	n/a	n/a	n/a
Zhou 2016	1	1	1	1	1	0	0	0	0	1	0	1	1	0	0	n/a	n/a	n/a	n/a	n/a	n/a	n/a	n/a	n/a	n/a	n/a	0	n/a	n/a	n/a	n/a	n/a	n/a	n/a	n/a
Zielinski 2016	1	0	1	1	1	0	0	0	0	1	0	0	0	0	0	n/a	n/a	n/a	n/a	n/a	n/a	n/a	n/a	n/a	n/a	n/a	0	n/a	n/a	n/a	n/a	n/a	n/a	n/a	n/a

## Sheet: Part C – SEV
Legend
0 = No
1 = Yes
2 = Not reported
3 = Unclear
Study ID	Information on severity reported?	Reported as number	Reported as percent	Reported as mean	Reported as median	Reported as generic statement	Reported globally	Reported per arm	Reported in only one arm	Definition of severity?	Scale for grading?	NCI v. 1	NCI v. 2	NCI v.3	NCI v.4	Other	Only severe AE reported?	Deaths due to AE?
Aebi 2014	1	1	0	0	0	0	1	0	0	0	0	n/a	n/a	n/a	n/a	n/a	1	0
Adj BC Trialists CG 2007 (Bliss 1)	0	0	0	0	0	0	0	0	0	0	0	0	0	0	0	0	0	0
Adj BC Trialists CG 2007 (Bliss 2)	0	0	0	0	0	0	0	0	0	0	0	0	0	0	0	0	0	1
Aihara 2010	1	1	1	0	0	0	0	1	0	0	1	0	1	0	0	0	0	2
Amadori 2011	1	1	1	0	0	0	0	1	0	0	1	0	0	0	0	WHO	0	1
Andre 2014	1	1	1	0	0	0	0	1	0	0	1	0	0	1	0	0	0	1
Anonymous 2014 (Heinemann)	1	1	1	0	0	0	0	1	0	0	1	0	0	1	0	0	0	1
Aparicio 2016 (2)	1	1	1	0	0	0	0	1	0	0	1	0	1	0	0	0	0	1
Awada 2016	1	1	0	0	0	0	0	1	0	0	1	0	0	1	0	0	0	1
Baselga 2012 (1)	1	1	1	0	0	0	0	1	0	0	1	0	0	0	0	NCI, version not reported	1	1
Baselga 2012 (2)	1	0	1	0	0	0	0	1	0	1	1	0	0	0	0	NCI, version not reported	0	1
Baselga 2014	1	1	1	0	0	0	0	1	0	1	1	0	0	1	0	0	0	1
Baselga 2017 (1)	1	1	1	0	0	0	0	1	0	1	1	0	0	0	0	NCI, version not reported	0	2
Baselga 2017 (2)	1	1	1	0	0	0	0	1	0	1	1	0	0	0	0	NCI, version not reported	0	0
Bear 2012	1	0	1	0	0	0	0	1	0	0	1	0	0	1	0	0	0	1
Bergh 2012 (1)	1	0	1	0	0	0	0	1	0	1	1	0	0	0	0	NCI, version not reported	0	1
Bergh 2012 (2)	1	1	1	0	0	0	0	1	0	1	1	0	0	0	0	NCI, version not reported	0	1
BIG 1-98 2005	1	1	1	0	0	0	0	1	0	0	1	0	1	0	0	0	0	1
Brufsky 2011	1	1	1	0	0	0	0	1	0	1	1	0	0	0	0	2	0	1
Cameron 2013	1	1	1	0	0	0	0	1	0	0	1	0	0	1	0	0	0	1
Cameron 2017	1	1	1	0	0	0	0	1	0	1	1	0	0	1	0	0	0	1
Cascinu 2017	1	1	1	0	0	0	0	1	0	0	1	0	0	1	0	0	0	0
Cashin 2016	1	1	0	0	0	0	0	1	0	0	1	0	0	1	0	0	0	0
Chan 2016	1	1	1	0	0	0	0	1	0	1	1	0	0	1	0	0	0	0
Chan 2009	1	1	1	0	0	0	0	1	0	0	1	0	1	0	0	0	0	1
Chang 2016	1	1	1	0	0	0	0	1	0	0	1	0	0	1	0	0	0	0
Chen 2018	1	1	1	0	0	0	0	1	0	0	1	0	0	0	1	0	0	0
Chen 2013	1	0	1	0	0	0	0	1	0	0	1	0	0	1	0	0	0	2
Cortes 2018	1	1	1	0	0	0	0	1	0	0	1	0	0	1	0	0	0	0
Cortes 2011	1	1	1	0	0	0	0	1	0	0	1	0	0	1	0	0	0	1
Cutsem 2007	1	1	1	0	0	0	0	1	0	1	1	0	0	0	0	?NCI not reported	0	0
de Gramont 2012	1	1	1	0	0	0	0	1	0	0	1	0	0	1	0	0	0	1
del Mastro 2016	1	1	1	0	0	0	0	1	0	0	1	0	0	0	0	WHO	0	2
Deng 2016	1	1	1	0	0	0	0	1	0	0	1	0	0	1	0	0	0	0
DiLeo 2010	1	1	1	0	0	0	0	1	0	0	1	0	0	1	0	0	0	1
DiLeo 2008	1	1	1	0	0	0	0	1	0	0	1	0	0	0	0	2	0	1
Dickler 2016	1	1	1	0	0	0	0	1	0	0	1	0	0	1	0	0	0	1
Douillard 2010	1	1	1	0	0	0	0	1	0	0	1	0	0	1	0	0	0	1
Dubsky 2012	1	1	1	0	0	0	0	1	0	0	1	0	0	0	0	MedRA 12.1	0	2
Ducreux 2011	1	1	1	0	0	0	0	1	0	0	1	0	1	0	0	0	0	1
Ejlertsen 2017	1	1	0	0	0	0	0	1	0	0	1	0	1	0	0	0	0	1
Ellis 2009	1	1	1	0	0	0	0	1	0	0	1	0	0	0	0	NCI, version not reported	0	1
Falandry 2009	1	1	1	0	0	0	0	1	0	0	1	0	1	0	0	0	0	2
Finn 2016	1	1	1	0	0	0	0	1	0	0	1	0	0	0	1	0	0	1
Forbes 2016	0	n/a	n/a	n/a	n/a	n/a	n/a	n/a	n/a	0	0	n/a	n/a	n/a	n/a	2	0	2
Foukakis 2016	1	1	1	0	0	0	0	1	0	0	1	0	0	1	0	0	0	1
Fountzilas 2014	1	1	1	0	0	0	0	1	0	0	1	0	0	1	0	0	1	1
Gerard 2006	1	1	1	0	0	0	1	1	0	1	1	0	0	0	0	WHO	0	2
Geyer 2006	1	1	1	0	0	0	0	1	0	1	1	0	0	1	0	0	0	0
Gianni 2018	1	1	0	0	0	0	0	1	0	0	1	0	0	0	1	0	0	0
Giantonio 2007	1	0	1	0	0	0	0	1	0	1	1	0	1	0	0	0	1	1
Gligorov 2014	1	1	1	0	0	0	0	1	0	0	1	0	0	1	0	0	0	1
Goetz 2017	1	1	1	0	0	0	0	1	0	0	1	0	0	0	1	0	0	1
Goss 2016	1	1	1	0	0	0	0	1	0	1	1	0	1	0	0	0	0	2
Goss 2013	1	1	1	0	0	0	0	1	0	0	1	0	0	1	0	0	0	0
Grothey 2013	1	1	1	0	0	0	0	1	0	0	1	0	0	1	0	0	0	1
Guan 2013	1	1	1	0	0	0	0	1	0	0	1	0	0	1	0	0	0	1
Guan 2011	1	1	0	0	0	0	0	1	0	0	1	0	0	1	0	0	1	1
Hagman 2016	1	1	0	0	0	0	0	1	0	0	1	0	0	1	0	0	1	1
Hamaguchi 2018	1	1	1	0	0	0	0	1	0	0	1	0	0	1	0	0	0	1
Harbeck 2016	1	1	1	0	0	0	0	1	0	0	1	0	0	1	0	0	0	1
Harbeck 2017	1	1	1	0	0	0	0	1	0	0	1	0	0	0	0	2	0	2
He 2017	1	1	1	0	0	0	0	1	0	0	1	0	0	1	0	0	0	2
Hecht 2009	1	1	1	0	0	0	0	1	0	0	1	0	0	1	0	0	0	1
Hickish 2017	1	1	1	0	0	0	0	1	0	0	1	0	0	0	1	0	0	0
Hoff 2012	1	1	1	0	0	0	0	1	0	0	1	0	0	1	0	0	0	1
Hortobagyi 2016	1	1	1	0	0	0	0	1	0	0	1	0	0	0	1	0	1	1
Hu 2015	1	1	1	0	0	0	0	1	0	0	1	0	0	0	1	0	0	0
Hurvitz 2018	1	1	1	0	0	0	0	1	0	0	1	0	0	0	1	0	0	0
Hurvitz 2015	1	1	1	0	0	0	0	1	0	0	1	0	0	1	0	0	0	1
Iwamoto 2015	1	1	1	0	0	0	0	1	0	0	1	0	0	1	0	0	0	1
Janni 2016	1	1	1	0	0	0	0	1	0	0	1	0	1	0	0	0	0	2
Joensuu 2009	1	1	1	0	0	0	0	1	0	0	1	0	0	1	0	0	0	1
Johnston 2009	1	1	1	0	0	0	0	1	0	0	1	0	0	1	0	0	0	1
Johnston 2018	1	1	1	0	0	0	0	1	0	0	1	0	0	0	1	0	0	1
Johnston 2013	1	1	1	0	0	0	0	1	0	0	1	0	0	1	0	0	0	1
Jones 2006	1	1	1	0	0	0	0	1	0	1	1	1	0	0	0	0	0	1
Jonker 2018	1	1	1	0	0	0	0	1	0	0	1	0	0	1	0	0	0	0
Kaufmann 2005	1	1	0	0	0	0	0	1	0	1	0	0	0	0	0	not specified	1	1
Kaufman 2009	1	1	1	0	0	0	0	1	0	0	1	0	1	0	0	0	0	1
Kaufman 2015	1	1	1	0	0	0	0	1	0	0	1	0	0	1	0	0	0	1
Kerr 2016	1	1	1	0	0	0	0	1	0	0	1	0	0	1	0	0	0	1
Kim 2016	1	1	1	0	0	0	0	1	0	0	1	0	0	1	0	0	0	1
Kimura 2014	1	1	0	0	0	0	0	1	0	0	1	0	0	1	0	0	0	0
Krop 2014	1	1	1	0	0	0	0	1	0	0	1	0	0	0	1	0	0	1
Kümmel 2006	1	1	1	0	0	0	0	1	0	0	1	0	0	0	0	WHO	0	1
Kwakman 2017	1	1	1	0	0	0	0	1	0	0	1	0	0	0	1	0	0	1
Langley 2005	1	1	1	0	0	0	0	1	0	1	1	0	0	0	0	WHO	1	2
Li 2018 (1)	1	1	1	0	0	0	0	1	0	0	1	0	0	0	1	0	0	1
Li 2018 (2)	1	1	1	0	0	0	0	1	0	0	1	0	0	1	0	0	0	1
Litton 2018	1	1	1	0	0	0	0	1	0	0	1	0	0	0	1	0	0	1
Loibl 2018	1	1	1	0	0	0	0	1	0	0	1	0	0	0	1	0	0	1
Lorusso 2014	1	1	1	0	0	0	0	1	0	0	1	0	0	0	1	0	0	1
Loupakis 2014	1	1	1	0	0	0	0	1	0	0	1	0	0	1	0	0	0	1
Lück 2013	1	0	1	0	0	0	0	1	0	0	1	0	1	0	0	0	0	1
Lück 2015	1	1	1	0	0	0	0	1	0	0	1	0	0	1	0	0	1	1
Luo 2016	1	1	1	0	0	0	0	1	0	0	1	0	0	1	0	0	0	0
Mackey 2015	1	0	1	0	0	0	0	1	0	0	1	0	0	1	0	0	1	2
Margolese 2016	1	1	1	0	0	0	0	1	0	0	1	0	0	0	0	2	0	1
Martin 2018	1	1	1	0	0	0	0	1	0	0	1	0	0	1	0	0	0	1
Martin 2013	1	1	1	0	0	0	0	1	0	0	1	0	1	0	0	0	1	1
Martin 2010	1	1	1	0	0	0	1	1	0	0	1	0	1	0	0	0	0	0
Martin 2015	1	1	1	0	0	0	0	1	0	0	1	0	1	0	0	0	1	1
Masuda 2017	1	1	1	0	0	0	0	1	0	0	1	0	0	1	0	0	0	0
Masuda 2012	1	0	0	0	0	1	0	1	0	0	1	0	0	1	0	0	0	0
Mavroudis 2016	1	1	1	0	0	0	0	1	0	0	1	0	0	1	0	0	0	0
Miller 2007	1	0	1	0	0	0	0	1	0	1	1	0	1	0	0	0	1	1
Miller 2018	1	0	1	0	0	0	0	1	0	0	1	0	0	1	0	0	0	1
Miyake 2017	1	1	0	0	0	0	0	1	0	0	1	0	0	1	0	0	0	1
Möbus 2017	1	1	1	0	0	0	0	1	0	0	1	0	0	0	0	2	0	1
Morales 2007	0	n/a	n/a	n/a	n/a	n/a	n/a	n/a	n/a	n/a	n/a	n/a	n/a	n/a	n/a	n/a	n/a	n/a
Oki 2016	1	1	1	0	0	0	0	1	0	0	1	0	0	1	0	0	0	2
Pagani 2014	1	1	1	0	0	0	0	1	0	0	1	0	0	1	0	0	0	2
Park 2017	1	1	1	0	0	0	0	1	0	0	1	0	0	1	0	0	0	0
Peeters 2010	1	1	1	0	0	0	0	1	0	0	1	0	0	1	0	0	1	1
Perez 2015	1	1	1	0	0	0	0	1	0	0	1	0	0	0	1	0	0	1
Perez 2017	1	1	1	0	0	0	0	1	0	0	1	0	0	0	1	0	0	1
Piccart-Gebhart 2016	1	1	1	0	0	0	0	1	0	0	1	0	0	0	0	2	1	1
Pivot 2018	0	n/a	n/a	n/a	n/a	n/a	n/a	n/a	n/a	0	1	0	0	1	1	0	0	1
Price 2014	1	1	1	0	0	0	0	1	0	0	1	0	0	1	0	0	0	1
Robertson 2016	1	1	1	0	0	0	0	1	0	0	1	0	0	0	1	0	0	0
Robson 2017	1	1	1	0	0	0	0	1	0	0	1	0	0	0	1	0	0	1
Rochlitz 2016	1	1	0	0	0	0	0	1	0	0	1	0	0	0	1	0	0	2
Rugo 2017	1	0	1	0	0	0	0	1	0	0	1	0	0	0	1	0	0	1
Schippinger 2007	1	1	1	0	0	0	0	0	1	1	1	0	0	0	0	WHO	1	2
Schmid 2007	1	0	1	0	0	0	0	1	0	1	1	0	0	0	0	NCI, version not reported	0	2
Schmoll 2012	1	1	1	0	0	0	0	1	0	0	1	0	0	1	0	0	0	1
Schwartzberg 2010	1	0	1	0	0	0	0	1	0	0	1	0	0	1	0	0	0	1
Seidman 2011	1	1	1	0	0	0	0	1	0	0	1	0	1	0	0	0	1	1
Siu 2013	1	1	1	0	0	0	0	1	0	0	1	0	0	1	0	0	1	1
Sledge 2017	1	1	1	0	0	0	0	1	0	0	1	0	0	0	1	0	0	1
Smith 2017	1	1	1	0	0	0	0	1	0	0	1	0	0	0	0	2	0	1
Sparano 2009	1	1	1	0	0	0	0	1	0	0	1	0	0	1	0	0	0	1
Stebbing 2017	1	1	1	0	0	0	0	1	0	0	1	0	0	0	1	0	0	1
Steger 2014	1	1	0	0	0	0	0	1	0	0	1	0	0	0	0	WHO	1	1
Taieb 2014	1	1	1	0	0	0	0	1	0	0	1	0	0	1	0	0	0	1
Takashima 2016	1	1	1	0	0	0	0	1	0	0	1	0	0	1	0	0	0	1
Thomas 2007	1	1	1	0	0	0	0	1	0	1	1	0	0	1	0	Roche criteria	0	1
Tol 2009	1	1	1	0	0	0	0	1	0	0	1	0	0	1	0	0	1	2
Tournigand 2015	1	1	1	0	0	0	0	1	0	0	1	0	0	1	0	0	0	0
Trédan 2016	1	1	1	0	0	0	0	1	0	0	1	0	0	0	1	0	0	0
Tripathy 2018	1	1	1	0	0	0	0	1	0	0	1	0	0	0	1	0	0	0
Turner 2015	1	1	1	0	0	0	0	1	0	0	1	0	0	0	1	0	0	1
Untch 2016	1	1	1	0	0	0	0	1	0	0	1	0	0	0	1	0	0	1
Untch 2012	1	1	1	0	0	0	0	1	0	0	1	0	0	1	0	0	0	0
van de Velde 2011	1	1	1	0	0	0	0	1	0	0	1	0	1	0	0	0	0	1
van Hazel 2016	1	1	1	0	0	0	0	1	0	0	1	0	0	1	0	0	0	1
Venook 2017	1	1	1	0	0	0	0	1	0	0	1	0	0	1	0	0	1	1
von Minckwitz 2018	1	1	1	0	0	0	0	1	0	0	1	0	0	0	1	0	0	1
von Minckwitz 2017	1	1	1	0	0	0	0	1	0	0	1	0	0	0	0	NYHA	1	1
von Minckwitz 2014	1	1	1	0	0	0	0	1	0	0	1	0	0	0	1	0	0	1
Welt 2016	1	1	1	0	0	0	0	1	0	0	1	0	0	1	0	0	0	1
Wolff 2013	1	1	1	0	0	0	0	1	0	0	1	0	0	1	0	0	0	0
Xu 2011	1	1	1	0	0	0	0	1	0	0	1	0	0	1	0	0	0	0
Xu J 2018	1	1	1	0	0	0	0	1	0	0	1	0	0	0	1	0	0	0
Xu R 2018	1	1	1	0	0	0	0	1	0	0	1	0	0	0	1	0	0	1
Yalcin 2013	1	0	1	0	0	0	0	1	0	0	1	0	0	1	0	0	1	1
Yamada 2013	1	1	1	0	0	0	0	1	0	0	1	0	0	1	0	0	0	1
Yamamoto 2017	1	1	1	0	0	0	0	1	0	0	1	0	0	1	0	0	0	0
Yamazaki 2016	1	1	1	0	0	0	0	1	0	0	1	0	0	1	0	0	0	1
Yardley 2017	1	1	1	0	0	0	0	1	0	0	1	0	0	1	0	0	0	1
Zdenkowski 2016	1	0	1	0	0	0	0	1	0	0	1	0	0	1	0	0	0	2
Zhang 2016	1	1	1	0	0	0	0	1	0	0	1	0	0	1	0	0	1	2
Zhang 2017	1	1	1	0	0	0	0	1	0	0	1	0	0	0	1	0	0	1
Zhou 2016	1	1	1	0	0	0	0	1	0	0	1	0	0	0	0	"Common toxicity criteria"	0	2
Zielinski 2016	1	1	1	0	0	0	0	1	0	0	1	0	0	1	0	0	1	1

## Sheet: Part D – WITHDRL
Legend
0 = No
1 = Yes
2 = Not reported
3 = Unclear
Study ID	Did withdrawals occur?	Were withdrawals due to AE reported?	Reported as number	Reported as percent	Reported as mean	Reported as median	Reported as generic statement	Reported globally	Reported per arm	Reported in only one arm	Were withdrawals reported for specific AE?	Were withdrawals reported by severity?
Aebi 2014	1	0	n/a	n/a	n/a	n/a	n/a	n/a	n/a	n/a	0	0
Adj BC Trialists CG 2007 (Bliss 1)	1	1	1	0	0	0	0	0	1	1	0	1
Adj BC Trialists CG 2007 (Bliss 2)	0	0	0	0	0	0	1	0	0	0	0	0
Aihara 2010	2	3	n/a	n/a	n/a	n/a	n/a	n/a	n/a	n/a	0	0
Amadori 2011	1	1	1	1	0	0	0	1	0	0	1	1
Andre 2014	1	1	1	0	0	0	0	0	1	0	0	0
Anonymous 2014 (Heinemann)	1	3	n/a	n/a	n/a	n/a	n/a	n/a	n/a	n/a	0	0
Aparicio 2016 (2)	2	3	n/a	n/a	n/a	n/a	n/a	n/a	n/a	n/a	0	0
Awada 2016	1	3	n/a	n/a	n/a	n/a	n/a	n/a	n/a	n/a	0	0
Baselga 2012 (1)	1	3	n/a	n/a	n/a	n/a	n/a	n/a	n/a	n/a	0	0
Baselga 2012 (2)	1	1	0	1	0	0	0	0	1	0	0	0
Baselga 2014	1	0	n/a	n/a	n/a	n/a	n/a	n/a	n/a	n/a	0	0
Baselga 2017 (1)	1	0	n/a	n/a	n/a	n/a	n/a	n/a	n/a	n/a	0	0
Baselga 2017 (2)	1	0	n/a	n/a	n/a	n/a	n/a	n/a	n/a	n/a	0	0
Bear 2012	1	3	n/a	n/a	n/a	n/a	n/a	n/a	n/a	n/a	0	0
Bergh 2012 (1)	1	3	n/a	n/a	n/a	n/a	n/a	n/a	n/a	n/a	0	0
Bergh 2012 (2)	1	1	0	1	0	0	0	0	1	0	0	0
BIG 1-98 2005	1	3	n/a	n/a	n/a	n/a	n/a	n/a	n/a	n/a	0	0
Brufsky 2011	1	3	n/a	n/a	n/a	n/a	n/a	n/a	n/a	n/a	0	0
Cameron 2013	1	1	1	1	0	0	0	0	1	0	0	0
Cameron 2017	1	0	n/a	n/a	n/a	n/a	n/a	n/a	n/a	n/a	0	0
Cascinu 2017	2	3	n/a	n/a	n/a	n/a	n/a	n/a	n/a	n/a	n/a	n/a
Cashin 2016	0	0	n/a	n/a	n/a	n/a	n/a	n/a	n/a	n/a	0	0
Chan 2016	1	0	n/a	n/a	n/a	n/a	n/a	n/a	n/a	n/a	0	0
Chan 2009	2	3	n/a	n/a	n/a	n/a	n/a	n/a	n/a	n/a	n/a	n/a
Chang 2016	2	3	n/a	n/a	n/a	n/a	n/a	n/a	n/a	n/a	n/a	n/a
Chen 2018	2	3	n/a	n/a	n/a	n/a	n/a	n/a	n/a	n/a	n/a	n/a
Chen 2013	1	3	n/a	n/a	n/a	n/a	n/a	n/a	n/a	n/a	0	0
Cortes 2018	2	3	n/a	n/a	n/a	n/a	n/a	n/a	n/a	n/a	n/a	n/a
Cortes 2011	2	3	n/a	n/a	n/a	n/a	n/a	n/a	n/a	n/a	n/a	n/a
Cutsem 2007	0	n/a	n/a	n/a	n/a	nn	n/a	n/a	n/a	n/a	n/a	n/a
de Gramont 2012	2	3	n/a	n/a	n/a	n/a	n/a	n/a	n/a	n/a	n/a	n/a
del Mastro 2016	2	3	n/a	n/a	n/a	n/a	n/a	n/a	n/a	n/a	n/a	n/a
Deng 2016	1	3	n/a	n/a	n/a	n/a	n/a	n/a	n/a	n/a	0	0
DiLeo 2010	1	3	n/a	n/a	n/a	n/a	n/a	n/a	n/a	n/a	0	0
DiLeo 2008	1	1	0	0	0	0	1	0	1	0	0	0
Dickler 2016	1	3	n/a	n/a	n/a	n/a	n/a	n/a	n/a	n/a	0	0
Douillard 2010	2	3	n/a	n/a	n/a	n/a	n/a	n/a	n/a	n/a	n/a	n/a
Dubsky 2012	2	3	n/a	n/a	n/a	n/a	n/a	n/a	n/a	n/a	n/a	n/a
Ducreux 2011	2	3	n/a	n/a	n/a	n/a	n/a	n/a	n/a	n/a	n/a	n/a
Ejlertsen 2017	1	3	n/a	n/a	n/a	n/a	n/a	n/a	n/a	n/a	0	0
Ellis 2009	1	3	n/a	n/a	n/a	n/a	n/a	n/a	n/a	n/a	0	0
Falandry 2009	2	3	n/a	n/a	n/a	n/a	n/a	n/a	n/a	n/a	n/a	n/a
Finn 2016	1	3	n/a	n/a	n/a	n/a	n/a	n/a	n/a	n/a	0	0
Forbes 2016	1	3	n/a	n/a	n/a	n/a	n/a	n/a	n/a	n/a	0	0
Foukakis 2016	1	3	n/a	n/a	n/a	n/a	n/a	n/a	n/a	n/a	0	0
Fountzilas 2014	2	n/a	n/a	n/a	n/a	n/a	n/a	n/a	n/a	n/a	n/a	n/a
Gerard 2006	2	n/a	n/a	n/a	n/a	n/a	n/a	n/a	n/a	n/a	n/a	n/a
Geyer 2006	1	3	n/a	n/a	n/a	n/a	n/a	n/a	n/a	n/a	n/a	n/a
Gianni 2018	3	n/a	n/a	n/a	n/a	n/a	n/a	n/a	n/a	n/a	0	0
Giantonio 2007	2	3	n/a	n/a	n/a	n/a	n/a	n/a	n/a	n/a	n/a	n/a
Gligorov 2014	1	3	n/a	n/a	n/a	n/a	n/a	n/a	n/a	n/a	n/a	n/a
Goetz 2017	2	3	n/a	n/a	n/a	n/a	n/a	n/a	n/a	n/a	0	0
Goss 2016	1	3	n/a	n/a	n/a	n/a	n/a	n/a	n/a	n/a	n/a	n/a
Goss 2013	1	3	n/a	n/a	n/a	n/a	n/a	n/a	n/a	n/a	0	0
Grothey 2013	1	3	n/a	n/a	n/a	n/a	n/a	n/a	n/a	n/a	0	0
Guan 2013	1	1	n/a	n/a	n/a	n/a	n/a	n/a	n/a	n/a	0	0
Guan 2011	1	1	1	1	0	0	0	0	1	0	0	0
Hagman 2016	2	3	1	0	0	0	0	0	1	0	1	0
Hamaguchi 2018	1	3	n/a	n/a	n/a	n/a	n/a	n/a	n/a	n/a	n/a	n/a
Harbeck 2016	1	3	n/a	n/a	n/a	n/a	n/a	n/a	n/a	n/a	0	0
Harbeck 2017	2	3	n/a	n/a	n/a	n/a	n/a	n/a	n/a	n/a	0	0
He 2017	2	3	n/a	n/a	n/a	n/a	n/a	n/a	n/a	n/a	n/a	n/a
Hecht 2009	1	3	n/a	n/a	n/a	n/a	n/a	n/a	n/a	n/a	n/a	n/a
Hickish 2017	2	3	n/a	n/a	n/a	n/a	n/a	n/a	n/a	n/a	0	0
Hoff 2012	1	1	n/a	n/a	n/a	n/a	n/a	n/a	n/a	n/a	n/a	n/a
Hortobagyi 2016	1	3	0	0	0	0	1	1	0	0	0	0
Hu 2015	1	3	n/a	n/a	n/a	n/a	n/a	n/a	n/a	n/a	0	0
Hurvitz 2018	1	3	n/a	n/a	n/a	n/a	n/a	n/a	n/a	n/a	0	0
Hurvitz 2015	1	3	n/a	n/a	n/a	n/a	n/a	n/a	n/a	n/a	0	0
Iwamoto 2015	1	3	n/a	n/a	n/a	n/a	n/a	n/a	n/a	n/a	0	0
Janni 2016	1	3	n/a	n/a	n/a	n/a	n/a	n/a	n/a	n/a	0	0
Joensuu 2009	1	3	n/a	n/a	n/a	n/a	n/a	n/a	n/a	n/a	0	0
Johnston 2009	2	3	n/a	n/a	n/a	n/a	n/a	n/a	n/a	n/a	0	0
Johnston 2018	1	3	n/a	n/a	n/a	n/a	n/a	n/a	n/a	n/a	n/a	n/a
Johnston 2013	1	1	n/a	n/a	n/a	n/a	n/a	n/a	n/a	n/a	0	0
Jones 2006	1	3	1	1	0	0	0	0	1	0	0	1
Jonker 2018	2	n/a	n/a	n/a	n/a	n/a	n/a	n/a	n/a	n/a	0	0
Kaufmann 2005	1	0	n/a	n/a	n/a	n/a	n/a	n/a	n/a	n/a	n/a	n/a
Kaufman 2009	1	3	n/a	n/a	n/a	n/a	n/a	n/a	n/a	n/a	0	0
Kaufman 2015	1	1	n/a	n/a	n/a	n/a	n/a	n/a	n/a	n/a	0	0
Kerr 2016	1	3	1	0	0	0	0	0	1	0	0	1
Kim 2016	2	3	n/a	n/a	n/a	n/a	n/a	n/a	n/a	n/a	0	0
Kimura 2014	1	3	n/a	n/a	n/a	n/a	n/a	n/a	n/a	n/a	0	0
Krop 2014	1	3	n/a	n/a	n/a	n/a	n/a	n/a	n/a	n/a	0	0
Kümmel 2006	2	3	n/a	n/a	n/a	n/a	n/a	n/a	n/a	n/a	0	0
Kwakman 2017	1	0	n/a	n/a	n/a	n/a	n/a	n/a	n/a	n/a	n/a	n/a
Langley 2005	1	3	n/a	n/a	n/a	n/a	n/a	n/a	n/a	n/a	n/a	n/a
Li 2018 (1)	2	3	n/a	n/a	n/a	n/a	n/a	n/a	n/a	n/a	0	0
Li 2018 (2)	1	3	n/a	n/a	n/a	n/a	n/a	n/a	n/a	n/a	n/a	n/a
Litton 2018	1	3	n/a	n/a	n/a	n/a	n/a	n/a	n/a	n/a	0	0
Loibl 2018	2	3	n/a	n/a	n/a	n/a	n/a	n/a	n/a	n/a	0	0
Lorusso 2014	1	3	n/a	n/a	n/a	n/a	n/a	n/a	n/a	n/a	n/a	n/a
Loupakis 2014	1	3	n/a	n/a	n/a	n/a	n/a	n/a	n/a	n/a	0	0
Lück 2013	1	1	1	0	0	0	0	0	1	0	0	0
Lück 2015	1	3	n/a	n/a	n/a	n/a	n/a	n/a	n/a	n/a	0	0
Luo 2016	2	3	n/a	n/a	n/a	n/a	n/a	n/a	n/a	n/a	n/a	n/a
Mackey 2015	2	3	n/a	n/a	n/a	n/a	n/a	n/a	n/a	n/a	n/a	n/a
Margolese 2016	1	3	n/a	n/a	n/a	n/a	n/a	n/a	n/a	n/a	0	0
Martin 2018	1	3	n/a	n/a	n/a	n/a	n/a	n/a	n/a	n/a	0	0
Martin 2013	2	3	n/a	n/a	n/a	n/a	n/a	n/a	n/a	n/a	n/a	n/a
Martin 2010	2	3	n/a	n/a	n/a	n/a	n/a	n/a	n/a	n/a	n/a	n/a
Martin 2015	1	3	n/a	n/a	n/a	n/a	n/a	n/a	n/a	n/a	0	0
Masuda 2017	1	3	n/a	n/a	n/a	n/a	n/a	n/a	n/a	n/a	0	0
Masuda 2012	1	3	n/a	n/a	n/a	n/a	n/a	n/a	n/a	n/a	0	0
Mavroudis 2016	1	3	n/a	n/a	n/a	n/a	n/a	n/a	n/a	n/a	0	0
Miller 2007	1	1	1	0	0	0	0	0	1	0	0	1
Miller 2018	1	3	n/a	n/a	n/a	n/a	n/a	n/a	n/a	n/a	0	0
Miyake 2017	2	3	n/a	n/a	n/a	n/a	n/a	n/a	n/a	n/a	n/a	n/a
Möbus 2017	2	3	n/a	n/a	n/a	n/a	n/a	n/a	n/a	n/a	n/a	n/a
Morales 2007	2	2	n/a	n/a	n/a	n/a	n/a	n/a	n/a	n/a	n/a	n/a
Oki 2016	1	3	n/a	n/a	n/a	n/a	n/a	n/a	n/a	n/a	0	0
Pagani 2014	1	3	n/a	n/a	n/a	n/a	n/a	n/a	n/a	n/a	0	0
Park 2017	2	3	n/a	n/a	n/a	n/a	n/a	n/a	n/a	n/a	n/a	n/a
Peeters 2010	2	3	n/a	n/a	n/a	n/a	n/a	n/a	n/a	n/a	n/a	n/a
Perez 2015	1	3	n/a	n/a	n/a	n/a	n/a	n/a	n/a	n/a	0	0
Perez 2017	1	3	n/a	n/a	n/a	n/a	n/a	n/a	n/a	n/a	0	0
Piccart-Gebhart 2016	1	1	1	1	0	0	0	0	1	0	0	0
Pivot 2018	1	3	n/a	n/a	n/a	n/a	n/a	n/a	n/a	n/a	0	0
Price 2014	1	3	n/a	n/a	n/a	n/a	n/a	n/a	n/a	n/a	0	0
Robertson 2016	1	3	n/a	n/a	n/a	n/a	n/a	n/a	n/a	n/a	0	0
Robson 2017	1	3	n/a	n/a	n/a	n/a	n/a	n/a	n/a	n/a	0	0
Rochlitz 2016	2	3	n/a	n/a	n/a	n/a	n/a	n/a	n/a	n/a	n/a	n/a
Rugo 2017	1	3	n/a	n/a	n/a	n/a	n/a	n/a	n/a	n/a	0	0
Schippinger 2007	1	0	n/a	n/a	n/a	n/a	n/a	n/a	n/a	n/a	n/a	n/a
Schmid 2007	1	3	n/a	n/a	n/a	n/a	n/a	n/a	n/a	n/a	n/a	n/a
Schmoll 2012	1	3	n/a	n/a	n/a	n/a	n/a	n/a	n/a	n/a	0	0
Schwartzberg 2010	1	0	n/a	n/a	n/a	n/a	n/a	n/a	n/a	n/a	0	0
Seidman 2011	1	3	n/a	n/a	n/a	n/a	n/a	n/a	n/a	n/a	0	0
Siu 2013	1	3	n/a	n/a	n/a	n/a	n/a	n/a	n/a	n/a	0	0
Sledge 2017	1	3	n/a	n/a	n/a	n/a	n/a	n/a	n/a	n/a	0	0
Smith 2017	1	3	n/a	n/a	n/a	n/a	n/a	n/a	n/a	n/a	0	0
Sparano 2009	2	3	n/a	n/a	n/a	n/a	n/a	n/a	n/a	n/a	n/a	n/a
Stebbing 2017	1	1	1	0	0	0	0	0	1	0	0	0
Steger 2014	1	3	n/a	n/a	n/a	n/a	n/a	n/a	n/a	n/a	0	0
Taieb 2014	1	3	n/a	n/a	n/a	n/a	n/a	n/a	n/a	n/a	0	0
Takashima 2016	1	3	n/a	n/a	n/a	n/a	n/a	n/a	n/a	n/a	0	0
Thomas 2007	1	1	1	1	0	0	0	0	1	0	1	1
Tol 2009	1	3	n/a	n/a	n/a	n/a	n/a	n/a	n/a	n/a	0	0
Tournigand 2015	2	3	n/a	n/a	n/a	n/a	n/a	n/a	n/a	n/a	n/a	n/a
Trédan 2016	1	3	n/a	n/a	n/a	n/a	n/a	n/a	n/a	n/a	0	0
Tripathy 2018	1	3	n/a	n/a	n/a	n/a	n/a	n/a	n/a	n/a	0	0
Turner 2015	1	3	n/a	n/a	n/a	n/a	n/a	n/a	n/a	n/a	0	0
Untch 2016	1	3	n/a	n/a	n/a	n/a	n/a	n/a	n/a	n/a	0	0
Untch 2012	1	3	n/a	n/a	n/a	n/a	n/a	n/a	n/a	n/a	0	0
van de Velde 2011	1	3	n/a	n/a	n/a	n/a	n/a	n/a	n/a	n/a	0	0
van Hazel 2016	1	3	n/a	n/a	n/a	n/a	n/a	n/a	n/a	n/a	0	0
Venook 2017	1	3	n/a	n/a	n/a	n/a	n/a	n/a	n/a	n/a	0	0
von Minckwitz 2018	1	1	1	1	0	0	0	0	1	0	0	0
von Minckwitz 2017	1	3	n/a	n/a	n/a	n/a	n/a	n/a	n/a	n/a	0	0
von Minckwitz 2014	1	3	n/a	n/a	n/a	n/a	n/a	n/a	n/a	n/a	0	0
Welt 2016	2	3	n/a	n/a	n/a	n/a	n/a	n/a	n/a	n/a	n/a	n/a
Wolff 2013	2	3	n/a	n/a	n/a	n/a	n/a	n/a	n/a	n/a	n/a	n/a
Xu 2011	1	1	1	0	0	0	0	0	1	0	1	1
Xu J 2018	1	3	n/a	n/a	n/a	n/a	n/a	n/a	n/a	n/a	0	0
Xu R 2018	1	3	n/a	n/a	n/a	n/a	n/a	n/a	n/a	n/a	0	0
Yalcin 2013	1	1	1	0	0	0	0	0	1	0	0	1
Yamada 2013	1	3	n/a	n/a	n/a	n/a	n/a	n/a	n/a	n/a	0	0
Yamamoto 2017	2	3	n/a	n/a	n/a	n/a	n/a	n/a	n/a	n/a	n/a	n/a
Yamazaki 2016	2	3	n/a	n/a	n/a	n/a	n/a	n/a	n/a	n/a	n/a	n/a
Yardley 2017	2	3	n/a	n/a	n/a	n/a	n/a	n/a	n/a	n/a	n/a	n/a
Zdenkowski 2016	1	3	n/a	n/a	n/a	n/a	n/a	n/a	n/a	n/a	0	0
Zhang 2016	2	3	n/a	n/a	n/a	n/a	n/a	n/a	n/a	n/a	0	0
Zhang 2017	2	3	n/a	n/a	n/a	n/a	n/a	n/a	n/a	n/a	0	0
Zhou 2016	2	3	n/a	n/a	n/a	n/a	n/a	n/a	n/a	n/a	0	0
Zielinski 2016	1	1	1	1	0	0	0	0	1	0	0	0

## Sheet: Part E – TD
Legend
0 = No
1 = Yes
2 = Not reported
3 = Unclear
Study ID	Treatment discontinuations?	Reasons reported?	Reasons due to AE?	Reported as number	Reported as percent	Reported as mean	Reported as median	Reported as generic statement	Reported globally	Reported per arm	Reported in only one arm
Aebi 2014	1	0	n/a	n/a	n/a	n/a	n/a	n/a	n/a	n/a	n/a
Adj BC Trialists CG 2007 (Bliss 1)	1	0	0	0	0	0	0	0	0	0	0
Adj BC Trialists CG 2007 (Bliss 2)	1	1	1	1	1	0	0	0	0	0	0
Aihara 2010	2	0	n/a	n/a	n/a	n/a	n/a	n/a	n/a	n/a	n/a
Amadori 2011	1	1	1	1	1	0	0	0	1	0	0
Andre 2014	1	1	1	1	1	0	0	0	0	1	0
Anonymous 2014 (Heinemann)	1	1	1	1	1	0	0	0	0	1	0
Aparicio 2016 (2)	1	1	1	1	1	0	0	0	0	1	0
Awada 2016	1	1	1	1	0	0	0	0	0	1	0
Baselga 2012 (1)	1	1	1	1	1	0	0	0	0	1	0
Baselga 2012 (2)	1	1	1	0	1	0	0	0	0	1	0
Baselga 2014	1	1	1	1	0	0	0	0	0	1	0
Baselga 2017 (1)	1	0	n/a	n/a	n/a	n/a	n/a	n/a	n/a	n/a	n/a
Baselga 2017 (2)	1	1	1	1	1	0	0	0	0	1	0
Bear 2012	1	1	1	1	1	0	0	0	0	1	0
Bergh 2012 (1)	1	1	1	1	0	0	0	0	0	1	0
Bergh 2012 (2)	1	1	1	0	1	0	0	0	0	1	0
BIG 1-98 2005	2	0	n/a	n/a	n/a	n/a	n/a	n/a	n/a	n/a	n/a
Brufsky 2011	1	1	1	1	1	0	0	0	0	1	0
Cameron 2013	1	1	1	1	1	0	0	0	1	0	0
Cameron 2017	1	1	1	1	0	0	0	0	0	1	0
Cascinu 2017	2	0	n/a	n/a	n/a	n/a	n/a	n/a	n/a	n/a	n/a
Cashin 2016	0	0	n/a	n/a	n/a	n/a	n/a	n/a	n/a	n/a	n/a
Chan 2016	1	1	1	1	1	0	0	0	0	0	1
Chan 2009	1	1	1	0	1	0	0	0	0	1	0
Chang 2016	2	0	n/a	n/a	n/a	n/a	n/a	n/a	n/a	n/a	n/a
Chen 2018	1	0	n/a	n/a	n/a	n/a	n/a	n/a	n/a	n/a	n/a
Chen 2013	1	1	1	1	0	0	0	0	0	1	0
Cortes 2018	1	1	1	1	1	0	0	0	0	1	0
Cortes 2011	1	1	1	1	1	0	0	0	0	1	0
Cutsem 2007	1	1	1	1	0	0	0	0	0	1	1
de Gramont 2012	1	1	1	1	1	0	0	0	0	1	0
del Mastro 2016	1	1	1	1	0	0	0	0	0	1	0
Deng 2016	1	0	n/a	n/a	n/a	n/a	n/a	n/a	n/a	n/a	n/a
DiLeo 2010	1	1	1	1	0	0	0	0	0	1	0
DiLeo 2008	1	1	1	1	1	0	0	0	0	1	0
Dickler 2016	1	1	1	1	0	0	0	0	0	1	0
Douillard 2010	1	1	1	0	0	0	0	1	1	0	0
Dubsky 2012	2	0	n/a	n/a	n/a	n/a	n/a	n/a	n/a	n/a	n/a
Ducreux 2011	1	1	1	1	1	0	0	0	0	1	0
Ejlertsen 2017	1	1	1	1	0	0	0	0	0	1	0
Ellis 2009	1	1	1	1	0	0	0	0	0	1	0
Falandry 2009	1	1	1	1	0	0	0	0	0	1	0
Finn 2016	1	1	1	1	1	0	0	0	0	1	0
Forbes 2016	2	0	n/a	n/a	n/a	n/a	n/a	n/a	n/a	n/a	n/a
Foukakis 2016	1	1	1	1	0	0	0	0	0	1	0
Fountzilas 2014	1	1	1	1	1	0	0	0	1	0	0
Gerard 2006	1	0	n/a	n/a	n/a	n/a	n/a	n/a	n/a	n/a	n/a
Geyer 2006	1	1	1	1	1	0	0	0	0	1	0
Gianni 2018	1	1	1	1	1	0	0	0	1	0	0
Giantonio 2007	1	1	1	1	1	0	0	0	0	1	0
Gligorov 2014	1	1	1	1	1	0	0	0	0	1	0
Goetz 2017	1	1	1	1	1	0	0	0	0	1	0
Goss 2016	1	1	1	0	1	0	0	0	0	1	0
Goss 2013	1	1	1	1	1	0	0	0	0	1	0
Grothey 2013	1	1	1	1	0	0	0	0	0	1	0
Guan 2013	1	1	1	1	1	0	0	0	0	1	0
Guan 2011	1	1	1	0	0	0	0	1	1	0	0
Hagman 2016	1	1	1	1	1	0	0	0	0	1	0
Hamaguchi 2018	1	1	1	1	1	0	0	0	0	1	0
Harbeck 2016	1	1	1	1	1	0	0	0	0	1	0
Harbeck 2017	1	1	1	1	0	0	0	0	0	1	0
He 2017	1	1	1	1	0	0	0	0	0	1	0
Hecht 2009	1	1	1	0	1	0	0	1	1	0	0
Hickish 2017	1	1	1	1	0	0	0	0	0	1	0
Hoff 2012	1	1	1	1	1	0	0	0	0	0	1
Hortobagyi 2016	1	1	1	1	1	0	0	0	0	1	0
Hu 2015	1	1	1	1	0	0	0	0	0	1	0
Hurvitz 2018	1	1	1	1	1	0	0	0	0	1	0
Hurvitz 2015	1	1	1	1	1	0	0	0	0	1	0
Iwamoto 2015	1	0	n/a	n/a	n/a	n/a	n/a	n/a	n/a	n/a	n/a
Janni 2016	1	1	1	0	1	0	0	0	0	1	0
Joensuu 2009	1	3	n/a	n/a	n/a	n/a	n/a	n/a	n/a	n/a	n/a
Johnston 2009	1	1	1	0	1	0	0	0	0	0	1
Johnston 2018	1	1	1	1	1	0	0	0	0	1	0
Johnston 2013	1	1	1	1	0	0	0	0	0	1	0
Jones 2006	1	1	1	1	1	0	0	0	0	1	0
Jonker 2018	1	1	1	1	1	0	0	0	0	1	0
Kaufmann 2005	1	1	3	n/a	n/a	n/a	n/a	n/a	n/a	n/a	n/a
Kaufman 2009	1	1	1	1	0	0	0	0	0	1	0
Kaufman 2015	1	1	1	0	1	0	0	0	0	1	0
Kerr 2016	2	0	n/a	n/a	n/a	n/a	n/a	n/a	n/a	n/a	n/a
Kim 2016	1	1	1	0	1	0	0	0	0	1	0
Kimura 2014	2	0	n/a	n/a	n/a	n/a	n/a	n/a	n/a	n/a	n/a
Krop 2014	1	1	1	1	1	0	0	0	0	1	0
Kümmel 2006	1	1	1	1	1	0	0	0	0	1	0
Kwakman 2017	1	1	1	1	1	0	0	0	0	0	1
Langley 2005	1	1	1	1	1	0	0	0	0	1	0
Li 2018 (1)	1	1	1	1	1	0	0	0	0	1	0
Li 2018 (2)	1	1	1	1	1	0	0	0	0	1	0
Litton 2018	1	1	1	0	1	0	0	0	0	1	0
Loibl 2018	1	1	1	1	1	0	0	0	0	1	0
Lorusso 2014	2	0	n/a	n/a	n/a	n/a	n/a	n/a	n/a	n/a	n/a
Loupakis 2014	1	0	n/a	n/a	n/a	n/a	n/a	n/a	n/a	n/a	n/a
Lück 2013	1	0	n/a	n/a	n/a	n/a	n/a	n/a	n/a	n/a	n/a
Lück 2015	1	1	1	0	1	0	0	0	0	1	0
Luo 2016	1	1	1	1	0	0	0	0	0	0	1
Mackey 2015	2	0	n/a	n/a	n/a	n/a	n/a	n/a	n/a	n/a	n/a
Margolese 2016	2	0	n/a	n/a	n/a	n/a	n/a	n/a	n/a	n/a	n/a
Martin 2018	1	1	1	1	0	0	0	0	0	1	0
Martin 2013	1	1	1	1	0	0	0	0	0	1	0
Martin 2010	1	1	1	0	1	0	0	0	0	1	0
Martin 2015	1	1	1	1	0	0	0	0	0	1	0
Masuda 2017	1	0	n/a	n/a	n/a	n/a	n/a	n/a	n/a	n/a	n/a
Masuda 2012	1	1	1	1	0	0	0	1	0	0	1
Mavroudis 2016	1	1	1	1	0	0	0	0	0	1	0
Miller 2007	1	1	1	1	1	0	0	0	0	1	0
Miller 2018	1	1	1	0	1	0	0	0	0	1	0
Miyake 2017	1	1	1	0	1	0	0	0	1	0	0
Möbus 2017	1	1	1	1	1	0	0	0	0	1	0
Morales 2007	1	1	1	1	0	0	0	0	0	0	1
Oki 2016	1	0	n/a	n/a	n/a	n/a	n/a	n/a	n/a	n/a	n/a
Pagani 2014	2	0	n/a	n/a	n/a	n/a	n/a	n/a	n/a	n/a	n/a
Park 2017	1	1	1	1	1	0	0	0	0	1	0
Peeters 2010	1	1	1	0	0	0	0	1	1	0	0
Perez 2015	1	1	1	1	0	0	0	0	0	1	0
Perez 2017	1	1	1	1	0	0	0	0	0	1	0
Piccart-Gebhart 2016	1	1	1	0	1	0	0	1	0	1	0
Pivot 2018	1	1	1	1	0	0	0	0	0	1	0
Price 2014	1	1	1	1	1	0	0	0	0	1	0
Robertson 2016	1	1	1	1	0	0	0	0	0	1	0
Robson 2017	1	1	1	1	1	0	0	0	0	1	0
Rochlitz 2016	1	1	1	1	1	0	0	0	0	1	0
Rugo 2017	1	1	3	n/a	n/a	n/a	n/a	n/a	n/a	n/a	n/a
Schippinger 2007	1	2	n/a	n/a	n/a	n/a	n/a	n/a	n/a	n/a	n/a
Schmid 2007	1	1	1	1	0	0	0	0	0	1	0
Schmoll 2012	1	1	1	1	0	0	0	0	0	1	0
Schwartzberg 2010	1	1	1	0	1	0	0	0	0	1	0
Seidman 2011	1	1	1	1	1	0	0	0	0	1	0
Siu 2013	1	1	1	0	1	0	0	0	0	1	0
Sledge 2017	1	1	1	1	1	0	0	0	0	1	0
Smith 2017	1	1	1	0	1	0	0	0	0	1	0
Sparano 2009	1	1	1	0	1	0	0	0	0	1	0
Stebbing 2017	1	1	1	1	1	0	0	0	0	1	0
Steger 2014	2	0	n/a	n/a	n/a	n/a	n/a	n/a	n/a	n/a	n/a
Taieb 2014	1	1	1	1	1	0	0	0	0	1	0
Takashima 2016	1	1	1	1	1	0	0	0	0	1	0
Thomas 2007	1	1	1	0	1	0	0	0	0	1	0
Tol 2009	1	1	1	0	1	0	0	0	0	1	0
Tournigand 2015	1	1	1	1	1	0	0	0	0	1	0
Trédan 2016	1	1	1	1	0	0	0	0	0	1	0
Tripathy 2018	1	1	1	1	1	0	0	0	0	1	0
Turner 2015	1	1	1	1	1	0	0	0	0	1	0
Untch 2016	1	1	1	1	1	0	0	0	0	1	0
Untch 2012	1	1	1	1	0	0	0	0	0	1	0
van de Velde 2011	1	1	1	1	0	0	0	0	0	1	0
van Hazel 2016	1	1	1	0	1	0	0	0	0	1	0
Venook 2017	1	1	1	1	0	0	0	0	0	1	0
von Minckwitz 2018	1	1	1	1	1	0	0	0	0	1	0
von Minckwitz 2017	1	1	1	1	1	0	0	0	0	1	0
von Minckwitz 2014	1	1	1	1	1	0	0	0	0	1	0
Welt 2016	1	1	1	1	1	0	0	0	0	1	0
Wolff 2013	1	1	1	1	0	0	0	0	0	1	0
Xu 2011	1	1	1	1	0	0	0	0	1	0	0
Xu J 2018	1	1	1	1	1	0	0	0	0	1	0
Xu R 2018	1	1	1	1	1	0	0	0	0	1	0
Yalcin 2013	1	1	1	1	0	0	0	0	0	1	0
Yamada 2013	1	1	1	1	1	0	0	0	0	1	0
Yamamoto 2017	1	1	1	0	1	0	0	0	0	1	0
Yamazaki 2016	1	1	1	0	1	0	0	0	0	1	0
Yardley 2017	1	1	1	1	1	0	0	0	0	1	0
Zdenkowski 2016	1	1	1	1	1	0	0	0	0	0	1
Zhang 2016	2	0	n/a	n/a	n/a	n/a	n/a	n/a	n/a	n/a	n/a
Zhang 2017	1	1	1	1	1	0	0	0	0	1	0
Zhou 2016	1	1	1	1	0	0	0	0	0	1	0
Zielinski 2016	1	1	1	1	1	0	0	0	0	1	0

## Sheet: Part F – DR
Legend
0 = No
1 = Yes
2 = Not reported
3 = Unclear
Study ID	Dose reductions?	Reasons reported?	Reasons due to AE?	Reported as number	Reported as percent	Reported as mean	Reported as median	Reported as generic statement	Reported globally	Reported per arm	Reported in only one arm
Aebi 2014	2	0	n/a	n/a	n/a	n/a	n/a	n/a	n/a	n/a	n/a
Adj BC Trialists CG 2007 (Bliss 1)	2	0	n/a	n/a	n/a	n/a	n/a	n/a	n/a	n/a	n/a
Adj BC Trialists CG 2007 (Bliss 2)	1	0	0	0	0	0	0	0	0	0	0
Aihara 2010	2	0	n/a	n/a	n/a	n/a	n/a	n/a	n/a	n/a	n/a
Amadori 2011	2	0	n/a	n/a	n/a	n/a	n/a	n/a	n/a	n/a	n/a
Andre 2014	1	0	n/a	n/a	n/a	n/a	n/a	n/a	n/a	n/a	n/a
Anonymous 2014 (Heinemann)	0	0	n/a	n/a	n/a	n/a	n/a	n/a	n/a	n/a	n/a
Aparicio 2016 (2)	1	0	n/a	n/a	n/a	n/a	n/a	n/a	n/a	n/a	n/a
Awada 2016	1	1	1	1	0	0	0	0	0	1	0
Baselga 2012 (1)	1	0	n/a	n/a	n/a	n/a	n/a	n/a	n/a	n/a	n/a
Baselga 2012 (2)	2	0	n/a	n/a	n/a	n/a	n/a	n/a	n/a	n/a	n/a
Baselga 2014	1	1	1	1	0	0	0	0	0	1	0
Baselga 2017 (1)	1	0	n/a	n/a	n/a	n/a	n/a	n/a	n/a	n/a	n/a
Baselga 2017 (2)	1	1	1	1	1	0	0	0	0	1	0
Bear 2012	2	0	n/a	n/a	n/a	n/a	n/a	n/a	n/a	n/a	n/a
Bergh 2012 (1)	2	0	n/a	n/a	n/a	n/a	n/a	n/a	n/a	n/a	n/a
Bergh 2012 (2)	1	0	n/a	n/a	n/a	n/a	n/a	n/a	n/a	n/a	n/a
BIG 1-98 2005	2	0	n/a	n/a	n/a	n/a	n/a	n/a	n/a	n/a	n/a
Brufsky 2011	0	0	n/a	n/a	n/a	n/a	n/a	n/a	n/a	n/a	n/a
Cameron 2013	0	0	n/a	n/a	n/a	n/a	n/a	n/a	n/a	n/a	n/a
Cameron 2017	2	0	n/a	n/a	n/a	n/a	n/a	n/a	n/a	n/a	n/a
Cascinu 2017	2	0	n/a	n/a	n/a	n/a	n/a	n/a	n/a	n/a	n/a
Cashin 2016	0	0	n/a	n/a	n/a	n/a	n/a	n/a	n/a	n/a	n/a
Chan 2016	1	1	1	1	1	0	0	0	0	0	1
Chan 2009	1	1	1	0	1	0	0	1	0	1	0
Chang 2016	2	0	n/a	n/a	n/a	n/a	n/a	n/a	n/a	n/a	n/a
Chen 2018	2	0	n/a	n/a	n/a	n/a	n/a	n/a	n/a	n/a	n/a
Chen 2013	1	1	1	0	0	0	0	1	0	1	0
Cortes 2018	1	1	1	0	1	0	0	0	0	1	0
Cortes 2011	1	1	1	1	1	0	0	0	0	1	0
Cutsem 2007	0	n/a	n/a	n/a	n/a	n/a	n/a	n/a	n/a	n/a	n/a
de Gramont 2012	1	1	1	1	1	0	0	0	0	1	0
del Mastro 2016	2	0	n/a	n/a	n/a	n/a	n/a	n/a	n/a	n/a	n/a
Deng 2016	1	0	n/a	n/a	n/a	n/a	n/a	n/a	n/a	n/a	n/a
DiLeo 2010	2	0	n/a	n/a	n/a	n/a	n/a	n/a	n/a	n/a	n/a
DiLeo 2008	1	1	1	0	0	0	0	1	1	0	0
Dickler 2016	0	0	n/a	n/a	n/a	n/a	n/a	n/a	n/a	n/a	n/a
Douillard 2010	2	0	n/a	n/a	n/a	n/a	n/a	n/a	n/a	n/a	n/a
Dubsky 2012	2	0	n/a	n/a	n/a	n/a	n/a	n/a	n/a	n/a	n/a
Ducreux 2011	1	0	n/a	n/a	n/a	n/a	n/a	n/a	n/a	n/a	n/a
Ejlertsen 2017	1	0	n/a	n/a	n/a	n/a	n/a	n/a	n/a	n/a	n/a
Ellis 2009	1	0	n/a	n/a	n/a	n/a	n/a	n/a	n/a	n/a	n/a
Falandry 2009	0	0	n/a	n/a	n/a	n/a	n/a	n/a	n/a	n/a	n/a
Finn 2016	1	1	1	1	1	0	0	0	0	1	0
Forbes 2016	2	0	n/a	n/a	n/a	n/a	n/a	n/a	n/a	n/a	n/a
Foukakis 2016	1	0	n/a	n/a	n/a	n/a	n/a	n/a	n/a	n/a	n/a
Fountzilas 2014	1	1	1	1	0	0	0	0	1	0	0
Gerard 2006	2	n/a	n/a	n/a	n/a	n/a	n/a	n/a	n/a	n/a	n/a
Geyer 2006	2	n/a	n/a	n/a	n/a	n/a	n/a	n/a	n/a	n/a	n/a
Gianni 2018	1	1	1	1	1	0	0	0	1	0	0
Giantonio 2007	2	n/a	n/a	n/a	n/a	n/a	n/a	n/a	n/a	n/a	n/a
Gligorov 2014	1	1	1	1	1	0	0	0	0	1	0
Goetz 2017	1	1	1	1	1	0	0	0	0	1	0
Goss 2016	2	0	n/a	n/a	n/a	n/a	n/a	n/a	n/a	n/a	n/a
Goss 2013	1	0	n/a	n/a	n/a	n/a	n/a	n/a	n/a	n/a	n/a
Grothey 2013	1	1	1	1	1	0	0	0	0	1	0
Guan 2013	1	1	1	1	1	0	0	0	0	1	0
Guan 2011	1	0	n/a	n/a	n/a	n/a	n/a	n/a	n/a	n/a	n/a
Hagman 2016	1	0	n/a	n/a	n/a	n/a	n/a	n/a	n/a	n/a	n/a
Hamaguchi 2018	1	0	n/a	n/a	n/a	n/a	n/a	n/a	n/a	n/a	n/a
Harbeck 2016	1	1	1	1	1	0	0	0	0	1	0
Harbeck 2017	1	0	n/a	n/a	n/a	n/a	n/a	n/a	n/a	n/a	n/a
He 2017	1	1	1	1	1	0	0	0	0	1	0
Hecht 2009	1	1	1	0	0	0	0	1	1	0	0
Hickish 2017	2	0	n/a	n/a	n/a	n/a	n/a	n/a	n/a	n/a	n/a
Hoff 2012	1	0	n/a	n/a	n/a	n/a	n/a	n/a	n/a	n/a	n/a
Hortobagyi 2016	1	1	1	1	1	0	0	0	0	1	0
Hu 2015	1	0	n/a	n/a	n/a	n/a	n/a	n/a	n/a	n/a	n/a
Hurvitz 2018	1	1	1	1	1	0	0	0	0	1	0
Hurvitz 2015	1	0	n/a	n/a	n/a	n/a	n/a	n/a	n/a	n/a	n/a
Iwamoto 2015	1	0	n/a	n/a	n/a	n/a	n/a	n/a	n/a	n/a	n/a
Janni 2016	1	0	n/a	n/a	n/a	n/a	n/a	n/a	n/a	n/a	n/a
Joensuu 2009	1	1	1	1	1	0	0	0	0	1	0
Johnston 2009	1	1	1	0	1	0	0	0	0	0	1
Johnston 2018	1	1	1	0	1	0	0	0	0	1	0
Johnston 2013	0	0	n/a	n/a	n/a	n/a	n/a	n/a	n/a	n/a	n/a
Jones 2006	2	n/a	n/a	n/a	n/a	n/a	n/a	n/a	n/a	n/a	n/a
Jonker 2018	1	1	1	1	1	0	0	0	0	0	1
Kaufmann 2005	2	n/a	n/a	n/a	n/a	n/a	n/a	n/a	n/a	n/a	n/a
Kaufman 2009	2	0	n/a	n/a	n/a	n/a	n/a	n/a	n/a	n/a	n/a
Kaufman 2015	1	1	1	0	1	0	0	0	0	1	0
Kerr 2016	1	1	1	1	1	0	0	0	0	1	0
Kim 2016	2	0	n/a	n/a	n/a	n/a	n/a	n/a	n/a	n/a	n/a
Kimura 2014	2	0	n/a	n/a	n/a	n/a	n/a	n/a	n/a	n/a	n/a
Krop 2014	1	1	1	1	1	0	0	0	0	1	0
Kümmel 2006	1	1	1	1	0	0	0	0	0	0	1
Kwakman 2017	1	0	n/a	n/a	n/a	n/a	n/a	n/a	n/a	n/a	n/a
Langley 2005	1	1	1	1	0	0	0	0	0	1	0
Li 2018 (1)	1	1	1	1	1	0	0	0	0	1	0
Li 2018 (2)	2	0	n/a	n/a	n/a	n/a	n/a	n/a	n/a	n/a	n/a
Litton 2018	1	1	1	0	1	0	0	0	0	1	0
Loibl 2018	1	1	1	1	1	0	0	0	1	0	0
Lorusso 2014	1	1	1	0	0	0	0	1	1	0	0
Loupakis 2014	1	0	n/a	n/a	n/a	n/a	n/a	n/a	n/a	n/a	n/a
Lück 2013	1	0	n/a	n/a	n/a	n/a	n/a	n/a	n/a	n/a	n/a
Lück 2015	1	1	1	0	1	0	0	0	0	0	1
Luo 2016	1	1	1	1	1	0	0	0	0	0	1
Mackey 2015	1	0	n/a	n/a	n/a	n/a	n/a	n/a	n/a	n/a	n/a
Margolese 2016	2	0	n/a	n/a	n/a	n/a	n/a	n/a	n/a	n/a	n/a
Martin 2018	1	1	1	1	1	0	0	1	0	1	0
Martin 2013	1	0	n/a	n/a	n/a	n/a	n/a	n/a	n/a	n/a	n/a
Martin 2010	2	0	n/a	n/a	n/a	n/a	n/a	n/a	n/a	n/a	n/a
Martin 2015	1	0	n/a	n/a	n/a	n/a	n/a	n/a	n/a	n/a	n/a
Masuda 2017	1	0	n/a	n/a	n/a	n/a	n/a	n/a	n/a	n/a	n/a
Masuda 2012	2	0	n/a	n/a	n/a	n/a	n/a	n/a	n/a	n/a	n/a
Mavroudis 2016	1	0	n/a	n/a	n/a	n/a	n/a	n/a	n/a	n/a	n/a
Miller 2007	1	1	1	0	0	0	0	1	0	1	0
Miller 2018	1	0	n/a	n/a	n/a	n/a	n/a	n/a	n/a	n/a	n/a
Miyake 2017	2	0	n/a	n/a	n/a	n/a	n/a	n/a	n/a	n/a	n/a
Möbus 2017	1	1	1	1	1	0	0	0	0	1	0
Morales 2007	2	2	n/a	n/a	n/a	n/a	n/a	n/a	n/a	n/a	n/a
Oki 2016	1	0	n/a	n/a	n/a	n/a	n/a	n/a	n/a	n/a	n/a
Pagani 2014	2	0	n/a	n/a	n/a	n/a	n/a	n/a	n/a	n/a	n/a
Park 2017	2	0	n/a	n/a	n/a	n/a	n/a	n/a	n/a	n/a	n/a
Peeters 2010	2	0	n/a	n/a	n/a	n/a	n/a	n/a	n/a	n/a	n/a
Perez 2015	1	1	3	1	1	0	0	0	0	1	0
Perez 2017	1	0	n/a	n/a	n/a	n/a	n/a	n/a	n/a	n/a	n/a
Piccart-Gebhart 2016	1	1	1	0	0	0	0	1	1	0	0
Pivot 2018	1	0	n/a	n/a	n/a	n/a	n/a	n/a	n/a	n/a	n/a
Price 2014	1	1	1	1	1	0	0	0	0	1	0
Robertson 2016	0	0	n/a	n/a	n/a	n/a	n/a	n/a	n/a	n/a	n/a
Robson 2017	1	1	1	1	1	0	0	0	0	1	0
Rochlitz 2016	2	0	n/a	n/a	n/a	n/a	n/a	n/a	n/a	n/a	n/a
Rugo 2017	2	0	n/a	n/a	n/a	n/a	n/a	n/a	n/a	n/a	n/a
Schippinger 2007	1	1	1	1	1	0	0	0	0	0	1
Schmid 2007	1	0	n/a	n/a	n/a	n/a	n/a	n/a	n/a	n/a	n/a
Schmoll 2012	1	0	n/a	n/a	n/a	n/a	n/a	n/a	n/a	n/a	n/a
Schwartzberg 2010	1	1	1	0	1	0	0	0	1	0	0
Seidman 2011	1	1	1	0	1	0	0	0	0	1	0
Siu 2013	1	0	n/a	n/a	n/a	n/a	n/a	n/a	n/a	n/a	n/a
Sledge 2017	1	1	1	1	1	0	0	0	0	1	0
Smith 2017	1	1	1	0	1	0	0	0	0	1	0
Sparano 2009	1	1	1	0	1	0	0	0	0	1	0
Stebbing 2017	2	0	n/a	n/a	n/a	n/a	n/a	n/a	n/a	n/a	n/a
Steger 2014	2	0	n/a	n/a	n/a	n/a	n/a	n/a	n/a	n/a	n/a
Taieb 2014	1	1	1	1	1	0	0	0	0	1	0
Takashima 2016	1	1	1	1	1	0	0	0	0	1	0
Thomas 2007	1	1	1	0	1	0	0	0	0	1	0
Tol 2009	1	0	n/a	n/a	n/a	n/a	n/a	n/a	n/a	n/a	n/a
Tournigand 2015	1	1	1	1	1	0	0	0	0	1	0
Trédan 2016	1	0	n/a	n/a	n/a	n/a	n/a	n/a	n/a	n/a	n/a
Tripathy 2018	1	1	1	1	1	0	0	0	0	1	0
Turner 2015	1	0	n/a	n/a	n/a	n/a	n/a	n/a	n/a	n/a	n/a
Untch 2016	1	1	1	1	1	0	0	0	0	1	0
Untch 2012	1	1	1	1	1	0	0	0	0	1	0
van de Velde 2011	2	0	n/a	n/a	n/a	n/a	n/a	n/a	n/a	n/a	n/a
van Hazel 2016	1	1	1	0	1	0	0	0	0	1	0
Venook 2017	1	1	1	1	1	0	0	0	0	1	0
von Minckwitz 2018	2	0	n/a	n/a	n/a	n/a	n/a	n/a	n/a	n/a	n/a
von Minckwitz 2017	1	1	1	0	0	0	0	1	1	0	0
von Minckwitz 2014	1	1	1	1	1	0	0	0	0	1	0
Welt 2016	2	0	n/a	n/a	n/a	n/a	n/a	n/a	n/a	n/a	n/a
Wolff 2013	1	1	1	1	1	0	0	0	0	1	0
Xu 2011	2	0	n/a	n/a	n/a	n/a	n/a	n/a	n/a	n/a	n/a
Xu J 2018	1	1	1	1	1	0	0	0	0	1	0
Xu R 2018	1	0	n/a	n/a	n/a	n/a	n/a	n/a	n/a	n/a	n/a
Yalcin 2013	1	0	n/a	n/a	n/a	n/a	n/a	n/a	n/a	n/a	n/a
Yamada 2013	1	1	1	0	0	0	0	1	1	0	0
Yamamoto 2017	1	1	1	0	1	0	0	0	0	1	0
Yamazaki 2016	2	0	n/a	n/a	n/a	n/a	n/a	n/a	n/a	n/a	n/a
Yardley 2017	1	1	1	1	1	0	0	0	0	1	0
Zdenkowski 2016	2	0	n/a	n/a	n/a	n/a	n/a	n/a	n/a	n/a	n/a
Zhang 2016	2	0	n/a	n/a	n/a	n/a	n/a	n/a	n/a	n/a	n/a
Zhang 2017	1	1	1	1	1	0	0	0	0	1	0
Zhou 2016	2	0	n/a	n/a	n/a	n/a	n/a	n/a	n/a	n/a	n/a
Zielinski 2016	1	1	1	1	1	0	0	0	0	1	0

## Sheet: Part G – STAT
Legend
						0 = No
						1 = yes
Section G – Statistical Analysis of AE
Study ID	Statistical tests in paper?	Statistical tests in figure/table?	p-value in figure/table?	p-value in text?	Statistical data in number of events?	Statistical data in number of patients?	Threshold for p-value reporting?	Global test for number of events?	Global test for number of patients?	Global test for severity?	Global test for organ/system?	Respect ITT?	Safety analysis conducted?	Subgroup analysis reported?
Aebi 2014	0	0	0	0	0	0	0	0	0	0	0	1	0	1
Adj BC Trialists CG 2007 (Bliss 1)	1	0	0	1	0	1	0	0	1	0	0	0	0	0
Adj BC Trialists CG 2007 (Bliss 2)	1	0	0	1	0	1	0	0	1	0	0	0	0	0
Aihara 2010	1	1	1	0	1	0	0	0	0	0	0	0	1	1
Amadori 2011	1	0	0	1	0	1	0	1	0	1	0	1	1	1
Andre 2014	0	0	0	0	0	0	0	0	0	0	0	1	1	1
Anonymous 2014 (Heinemann)	0	0	0	0	0	0	0	0	0	0	0	1	1	1
Aparicio 2016 (2)	1	0	0	1	0	0	0	0	0	1	0	1	1	1
Awada 2016	1	0	0	1	1	0	0	0	0	0	0	1	1	1
Baselga 2012 (1)	0	0	0	0	1	0	0	1	0	1	0	1	1	1
Baselga 2012 (2)	0	0	0	0	0	0	0	1	0	1	0	0	1	0
Baselga 2014	0	0	0	0	0	0	0	0	0	0	0	0	1	0
Baselga 2017 (1)	0	0	0	0	0	0	0	0	0	0	0	1	0	0
Baselga 2017 (2)	0	0	0	0	0	0	0	1	1	1	0	0	1	0
Bear 2012	0	1	1	1	1	0	0	1	0	1	0	1	1	1
Bergh 2012 (1)	1	0	0	1	0	1	0	0	1	0	0	0	1	0
Bergh 2012 (2)	1	0	0	1	1	1	0	0	1	0	0	0	1	0
BIG 1-98 2005	1	1	1	1	1	0	0	1	1	1	0	1	1	1
Brufsky 2011	0	0	0	0	0	0	0	1	0	1	0	1	1	1
Cameron 2013	0	0	0	0	0	0	0	0	0	0	0	1	1	1
Cameron 2017	0	1	1	0	1	0	0	1	1	1	0	1	1	1
Cascinu 2017	0	1	1	0	1	0	0	0	0	0	0	0	1	0
Cashin 2016	0	0	0	0	0	0	0	0	0	0	0	1	0	0
Chan 2016	0	0	0	0	0	0	0	1	0	0	0	1	1	1
Chan 2009	1	1	1	1	1	0	0	1	0	1	1	1	1	0
Chang 2016	1	1	1	1	1	0	0	1	0	1	0	1	1	1
Chen 2018	0	1	1	0	1	0	0	1	0	0	0	0	0	0
Chen 2013	0	1	1	0	1	0	0	1	0	1	0	0	1	1
Cortes 2018	0	0	0	0	0	0	0	1	0	1	0	1	1	1
Cortes 2011	0	0	0	0	0	0	0	1	0	1	0	1	1	1
Cutsem 2007	1	1	1	1	1	0	0	1	0	1	0	1	1	1
de Gramont 2012	0	0	0	0	0	0	0	1	0	1	0	1	1	1
del Mastro 2016	1	0	0	1	1	0	0	1	0	0	0	1	1	1
Deng 2016	0	0	0	0	0	0	0	1	0	0	0	0	1	1
DiLeo 2010	0	0	0	0	0	0	0	1	0	0	0	1	1	1
DiLeo 2008	1	0	0	0	1	1	0	1	0	1	0	0	1	1
Dickler 2016	0	0	0	0	0	0	0	1	0	1	0	1	1	1
Douillard 2010	0	0	0	0	1	0	0	1	0	1	0	1	1	1
Dubsky 2012	1	1	1	1	1	0	0	1	0	1	0	1	1	1
Ducreux 2011	1	1	1	1	1	0	0	1	0	1	1	1	1	1
Ejlertsen 2017	1	1	1	1	1	0	0	1	0	1	1	1	1	1
Ellis 2009	1	1	1	1	1	0	0	1	0	1	1	1	1	1
Falandry 2009	1	0	0	1	1	0	0	1	0	1	1	1	1	1
Finn 2016	0	0	0	0	1	0	0	1	0	1	1	1	1	1
Forbes 2016	1	1	1	1	1	0	0	1	0	0	1	1	1	1
Foukakis 2016	0	0	0	0	1	0	0	1	0	0	1	1	1	1
Fountzilas 2014	1	1	1	1	1	0	0	1	0	0	0	1	1	1
Gerard 2006	1	1	1	1	0	1	0	0	1	1	0	1	1	1
Geyer 2006	1	1	1	0	0	1	0	0	0	0	0	0	0	0
Gianni 2018	1	1	1	0	1	0	0	1	0	1	0	1	1	1
Giantonio 2007	1	1	1	1	1	1	0	1	0	1	0	0	1	0
Gligorov 2014	0	0	0	0	1	0	0	1	1	1	1	1	1	1
Goetz 2017	0	0	0	0	1	0	0	1	1	1	0	1	1	1
Goss 2016	1	1	1	1	1	1	0	1	1	0	0	1	1	1
Goss 2013	1	1	1	1	1	0	0	1	1	1	1	1	1	1
Grothey 2013	0	0	0	0	1	0	0	1	0	1	0	1	1	1
Guan 2013	0	0	0	0	1	0	0	1	0	1	0	1	1	0
Guan 2011	0	0	0	0	1	0	0	1	1	1	0	1	1	0
Hagman 2016	0	0	0	0	1	0	0	1	0	1	1	1	1	0
Hamaguchi 2018	0	0	0	0	1	0	0	1	0	1	1	1	1	1
Harbeck 2016	0	0	0	0	1	0	0	1	0	1	0	1	1	1
Harbeck 2017	1	1	1	1	1	0	0	1	0	1	1	1	1	0
He 2017	1	1	1	1	1	0	0	1	0	1	0	1	1	0
Hecht 2009	0	0	0	0	1	0	0	1	0	1	0	1	1	0
Hickish 2017	1	0	0	1	1	0	0	1	0	1	0	1	1	0
Hoff 2012	0	0	0	0	1	0	0	0	0	1	0	0	0	1
Hortobagyi 2016	0	0	0	0	1	0	0	1	0	1	0	1	1	1
Hu 2015	0	0	0	0	1	0	0	1	0	1	0	1	1	1
Hurvitz 2018	0	0	0	0	1	0	0	1	0	1	0	1	1	1
Hurvitz 2015	0	0	0	0	1	0	0	1	0	1	0	1	1	1
Iwamoto 2015	0	0	0	0	1	0	0	1	0	1	1	1	1	1
Janni 2016	1	0	0	1	1	0	0	1	0	1	1	1	1	1
Joensuu 2009	0	1	1	0	1	0	0	1	0	1	0	1	1	1
Johnston 2009	0	1	1	0	1	0	1	1	1	1	0	1	1	1
Johnston 2018	0	0	0	0	1	0	0	1	0	1	0	1	1	1
Johnston 2013	0	1	1	0	1	0	0	1	0	1	0	1	1	1
Jones 2006	1	0	0	1	1	1	0	0	0	0	0	1	1	0
Jonker 2018	1	0	0	1	1	0	0	1	0	1	0	1	1	1
Kaufmann 2005	0	n/a	n/a	n/a	n/a	n/a	n/a	n/a	n/a	n/a	n/a	n/a	n/a	n/a
Kaufman 2009	0	0	0	0	1	0	0	1	1	1	0	1	1	1
Kaufman 2015	0	0	0	0	1	0	0	1	0	1	0	1	1	1
Kerr 2016	1	1	1	1	1	0	0	1	0	1	1	1	1	1
Kim 2016	0	0	0	0	1	0	0	1	0	1	0	1	1	1
Kimura 2014	0	0	0	0	1	0	0	1	0	1	0	1	1	0
Krop 2014	0	0	0	0	1	0	0	1	0	1	0	1	1	1
Kümmel 2006	0	0	0	0	1	0	0	1	0	1	1	1	1	0
Kwakman 2017	1	1	1	1	1	0	0	1	0	1	0	1	1	1
Langley 2005	1	1	1	1	1	0	0	0	1	1	1	0	0	0
Li 2018 (1)	0	0	0	0	1	0	0	1	0	1	0	1	1	1
Li 2018 (2)	0	0	0	0	1	0	0	1	0	1	0	1	1	1
Litton 2018	0	0	0	0	1	1	0	1	1	1	1	1	1	1
Loibl 2018	0	0	0	0	1	0	0	1	0	1	1	1	1	1
Lorusso 2014	1	0	0	1	1	0	0	1	0	1	0	1	1	0
Loupakis 2014	1	1	1	1	1	0	0	1	0	1	0	1	1	1
Lück 2013	1	1	1	0	1	0	1	1	0	1	0	1	1	0
Lück 2015	1	1	1	1	1	0	0	1	0	1	1	1	1	1
Luo 2016	1	1	1	0	1	0	0	1	0	1	0	1	1	1
Mackey 2015	1	1	1	0	1	0	1	1	0	1	0	1	1	1
Margolese 2016	0	0	0	0	1	0	0	1	0	1	0	1	1	1
Martin 2018	0	0	0	0	1	0	0	1	0	1	1	1	1	1
Martin 2013	1	1	1	1	1	0	0	1	0	1	1	1	1	1
Martin 2010	1	1	1	1	1	0	0	1	0	1	1	1	1	1
Martin 2015	1	1	1	1	1	0	0	1	0	1	1	1	1	1
Masuda 2017	0	0	0	0	1	0	0	1	0	1	1	1	1	1
Masuda 2012	0	0	0	0	1	0	0	1	0	1	1	1	1	1
Mavroudis 2016	1	1	1	1	1	0	0	1	0	1	0	1	1	1
Miller 2007	1	1	1	1	0	1	1	0	0	0	0	1	1	0
Miller 2018	0	0	0	0	1	0	0	1	0	1	1	1	1	0
Miyake 2017	1	1	1	1	1	0	1	1	0	1	1	1	1	0
Möbus 2017	1	1	1	1	1	0	0	1	0	1	1	1	1	1
Morales 2007	0	0	n/a	n/a	n/a	n/a	n/a	n/a	n/a	n/a	n/a	n/a	0	0
Oki 2016	0	0	0	0	1	0	0	1	0	1	0	1	1	1
Pagani 2014	1	1	0	0	1	0	0	1	0	1	0	1	1	0
Park 2017	1	0	0	1	1	0	0	1	0	1	0	1	1	1
Peeters 2010	0	0	0	0	1	0	0	1	0	1	0	1	1	1
Perez 2015	1	0	0	1	1	0	0	1	0	1	0	1	1	1
Perez 2017	0	0	0	0	1	0	0	1	0	1	0	1	1	1
Piccart-Gebhart 2016	0	0	0	0	1	0	0	1	0	1	0	1	1	1
Pivot 2018	0	0	0	0	0	0	0	0	0	1	0	1	1	0
Price 2014	0	0	0	0	1	0	0	1	0	1	0	1	1	1
Robertson 2016	0	0	0	0	1	0	0	1	0	1	0	1	1	1
Robson 2017	0	0	0	0	1	0	0	1	0	1	0	1	1	1
Rochlitz 2016	0	0	0	0	1	0	0	1	0	1	0	1	1	0
Rugo 2017	0	0	0	0	1	1	0	1	1	1	0	1	1	1
Schippinger 2007	1	0	0	0	0	0	0	0	0	0	0	0	1	0
Schmid 2007	1	1	1	1	1	0	0	0	0	0	0	1	1	0
Schmoll 2012	0	0	1	0	1	0	1	1	0	1	0	1	1	1
Schwartzberg 2010	0	0	0	0	1	0	0	1	0	1	0	1	1	1
Seidman 2011	0	1	1	0	1	0	0	1	0	1	1	1	1	0
Siu 2013	1	1	1	1	1	0	0	1	0	1	1	1	1	1
Sledge 2017	0	0	0	0	1	0	0	1	0	1	0	1	1	1
Smith 2017	0	0	0	0	1	0	0	1	0	1	0	1	1	1
Sparano 2009	0	0	0	0	1	0	0	1	0	1	1	1	1	1
Stebbing 2017	0	0	0	0	1	0	0	1	0	1	1	1	1	0
Steger 2014	1	1	1	1	1	0	0	1	0	1	1	1	1	1
Taieb 2014	0	0	0	0	1	0	0	1	0	0	0	1	1	1
Takashima 2016	0	1	1	0	1	0	0	1	0	1	1	1	1	1
Thomas 2007	0	0	n/a	n/a	n/a	n/a	n/a	n/a	n/a	n/a	n/a	1	1	0
Tol 2009	1	1	1	1	1	0	0	1	0	1	1	1	1	1
Tournigand 2015	0	0	0	0	1	0	0	1	0	1	0	1	1	1
Trédan 2016	0	0	0	0	1	0	0	1	0	1	1	1	1	1
Tripathy 2018	0	0	0	0	1	0	0	1	0	1	0	1	1	1
Turner 2015	0	0	0	0	1	0	0	1	0	1	1	1	1	1
Untch 2016	1	1	1	1	1	1	0	1	1	1	1	0	1	1
Untch 2012	0	1	1	0	1	0	0	1	0	1	1	0	1	1
van de Velde 2011	0	1	1	0	1	0	0	1	0	1	1	1	1	1
van Hazel 2016	1	1	1	1	1	0	0	1	0	1	1	1	1	1
Venook 2017	1	0	0	1	1	0	0	1	0	1	1	1	1	1
von Minckwitz 2018	0	0	0	0	1	0	0	1	0	1	0	1	1	1
von Minckwitz 2017	0	1	0	0	1	0	0	1	0	1	1	1	1	1
von Minckwitz 2014	0	0	0	0	1	0	0	1	0	1	0	1	1	1
Welt 2016	0	1	1	0	1	0	0	1	0	1	1	1	1	1
Wolff 2013	0	0	0	0	1	0	0	1	0	1	0	1	1	0
Xu 2011	0	0	0	0	1	0	0	1	0	1	0	1	1	0
Xu J 2018	0	0	0	0	1	0	0	1	0	1	0	1	1	1
Xu R 2018	0	0	0	0	1	1	0	1	1	1	0	1	1	1
Yalcin 2013	1	0	0	0	1	0	0	1	0	1	0	1	1	0
Yamada 2013	1	1	1	0	1	0	0	1	0	1	1	0	1	1
Yamamoto 2017	0	0	0	0	1	0	0	1	0	1	1	0	1	1
Yamazaki 2016	0	1	1	0	1	0	0	1	0	1	1	1	1	1
Yardley 2017	0	0	0	0	1	0	0	1	1	1	1	1	1	0
Zdenkowski 2016	1	1	1	1	1	0	0	1	0	1	0	1	1	0
Zhang 2016	1	1	1	1	1	0	0	1	0	1	0	1	1	1
Zhang 2017	0	0	0	0	1	0	0	1	0	1	1	1	1	1
Zhou 2016	1	1	1	1	1	0	0	1	0	1	1	1	1	0
Zielinski 2016	0	0	0	0	1	0	0	1	0	1	0	1	1	1
