# Supplementary material for: Quality of adverse event reporting in phase III randomized controlled trials of breast and colorectal cancer: A systematic review
Source: Cancer Med. 2020 May 26;9(14):5035–50. doi: 10.1002/cam4.3095 (PMC7367648; doi:10.1002/cam4.3095)
Supplement: Supplementary file 6 — Data S4C [file CAM4-9-5035-s006.xlsx]

## Sheet: Part A – Study Methodology
Study ID	Unique Identifier	Country	Year of Publication	Abstract quality score (n/10)	Positive study outcome	Negative study outcome	Breast study population	Colorectal study population	Adjuvant treatment	Neoadjuvant treatment setting	First-line metastatic treatment setting	≥ Second-line metastatic treatment setting	OS primary endpoint	DFS primary endpoint	PFS primary endpoint	TTP primary endpoint	Other primary endpoint	Investigational therapy type – Cytotoxic chemotherapy	Investigational therapy type – endocrine therapy	Investigational therapy type – combination chemotherapy and endocrine therapy	Investigational therapy type – targeted therapy	Investigational therapy type – combination chemotherapy and targeted agent	Investigational therapy type – Other	For profit sponsorship	Non-profit sponsorship	Mixed sponsorship	Sponsorship unknown	Study drug provided by company	Months of median follow-up (n)	Number of subjects randomized (n)	Number of patients ineligible (n)
Aebi 2014	1	Switzerland	2014	8.5	1	0	1	0	1	0	0	0	0	1	0	0	0	1	0	0	0	0	0	0	1	0	0	N/A	4.9 yrs	162	5
Bliss 2007 (1)	2	UK	2007	5.5	0	1	1	0	1	0	0	0	0	1	0	0	0	0	1	0	0	0	0	0	1	0	0	0	5.9 yrs	2144	10
Bliss 2007 (2)	3	UK	2007	5.5	1	0	1	0	1	0	0	0	0	1	0	0	0	0	0	1	0	0	0	1	0	0	0	0	6.4 yrs	1991	21
Aihara 2010	4	Japan	2010	9	1	0	1	0	0	0	1	0	0	1	0	0	0	0	0	0	0	1	0	1	0	0	0	2	20.2 mo	569	162
Amadori 2011	5	Italy	2011	7	0	1	1	0	1	0	0	0	1	0	0	0	0	1	0	0	0	0	0	0	1	0	0	N/A	69 mo	1066	4
Andre 2014	6	Italy	2014	8	1	0	1	0	0	0	0	1	0	0	1	0	0	0	0	0	0	1	0	1	0	0	0	1	20.2 mo	569	7
Anonymous 2014 (Heinemann)	7	Germany	2014	8	0	1	0	1	0	0	1	0	0	0	0	0	ORR	0	0	0	0	1	0	1	0	0	0	2	Not stated	752	160
Aparicio 2016 (2)	8	France	2016	6	0	1	0	1	0	0	1	0	0	0	1	0	0	1	0	0	0	0	0	1	0	0	0	2	69.8 mo	282	11
Awada 2016	9	Belgium	2016	7	0	1	1	0	0	0	1	0	0	0	1	0	0	0	0	0	0	1	0	1	0	0	0	2	23.0 mo	479	5
Baselga 2012 (1) NeoALLTO	10	USA	2012	8	1	0	1	0	0	1	0	0	0	0	0	0	pCR	0	0	0	0	1	0	1	0	0	0	1	Not stated	455	0
Baselga 2012 (2) BOLERO-2	11	USA	2012	7.5	1	0	1	0	0	0	0	1	0	0	1	0	0	0	1	0	0	0	0	1	0	0	0	2	Not stated	724	not stated
Baselga 2014	12	USA	2014	5.5	0	1	1	0	0	0	1	0	0	0	1	0	0	0	0	0	0	0	1	1	0	0	0	1	44 mo	363	not stated
Baselga 2017 (1) RESILIENCE	13	USA	2017	6.5	0	1	1	0	0	0	0	1	0	0	1	0	0	0	0	0	0	1	0	1	0	0	0	2	Not stated	537	127
Baselga 2017 (2) BELLE-2	14	USA	2017	7	1	0	1	0	0	0	0	1	0	0	1	0	0	0	0	0	0	0	1	1	0	0	0	2	Not stated	1147	755
Bear 2012	15	USA	2012	7	1	0	1	0	0	1	0	0	0	0	0	0	pCR	0	0	0	0	1	0	0	0	1	0	2	Not stated	1206	20
Bergh 2012 (1) FACT	16	Sweden	2012	5	0	1	1	0	0	0	1	0	0	0	0	1	0	0	1	0	0	0	0	0	0	0	1	2	8.9 mo	514	8
Bergh 2012 (2)	17	Sweden	2012	7	0	1	1	0	0	0	1	0	0	0	1	0	0	0	0	0	0	1	0	1	0	0	0	2	18 mo	593	not stated
BIG 1-98 2005	18	Switzerland	2005	6.5	1	0	1	0	1	0	0	0	0	1	0	0	0	0	1	0	0	0	0	1	0	0	0	2	25.8 mo	8028	133
Brufsky 2011	19	USA	2011	8	1	0	1	0	0	0	0	1	0	0	1	0	0	0	0	0	0	1	0	1	0	0	0	2	15 mo	684	5
Cameron 2013	20	UK	2013	7	0	1	1	0	1	0	0	0	0	0	0	0	Inv DFS	0	0	0	0	1	0	1	0	0	0	2	31.5 mo	2591	32
Cameron 2017	21	UK	2017	9	0	1	1	0	1	0	0	0	0	0	0	0	Time to recurrence	1	0	0	0	0	0	0	0	1	0	1	85.6 mo	4391	9
Cascinu 2017	22	Italy	2017	6.5	0	1	0	1	0	0	0	1	0	0	1	0	0	0	0	0	0	1	0	0	1	0	0	2	37.5 mo	110	2
Cashin 2016	23	Sweden	2016	6	1	0	0	1	0	0	1	0	1	0	0	0	0	1	0	0	0	0	0	1	0	0	0	0	78 mo	51	9
Chan 2016	24	Australia	2016	9	1	0	1	0	1	0	0	0	0	0	0	0	Inv DFS	0	0	0	1	0	0	1	0	0	0	1	24 mo	2840	2
Chan 2009	25	UK	2009	7	1	0	1	0	0	0	0	1	0	0	1	0	0	1	0	0	0	0	0	1	0	0	0	2	Not stated	305	3
Chang 2016	26	China	2016	9	1	0	0	1	1	0	0	0	0	1	0	0	0	1	0	0	0	0	0	0	1	0	0	0	44 mo	118	not stated
Chen 2018	27	China	2018	3.5	1	0	1	0	0	1	0	0	0	0	0	0	pCR	1	0	0	0	0	0	0	1	0	0	0	Not stated	809	6
Chen 2013	28	China	2013	5.5	1	0	1	0	0	1	0	0	0	0	0	0	pCR	1	0	0	0	0	0	0	1	0	0	0	Not stated	62	0
Cortes 2018	29	Spain	2018	7	0	1	1	0	0	0	0	1	1	0	0	0	0	1	0	0	0	0	0	1	0	0	0	2	Not stated	594	6
Cortes 2011	30	UK	2011	8	1	0	1	0	0	0	0	1	1	0	0	0	0	1	0	0	0	0	0	1	0	0	0	2	Not stated	762	12
(van) Cutsem 2007	31	USA	2007	8	1	0	0	1	0	0	0	1	0	0	1	0	0	0	0	0	1	0	0	1	0	0	0	1	35 wks	463	0
de Gramont 2012	32	France	2012	9	0	1	0	1	1	0	0	0	0	1	0	0	0	0	0	0	0	1	0	1	0	0	0	2	48 mo	3451	47
del Mastro 2016	33	Italy	2016	8	0	1	1	0	1	0	0	0	1	0	0	0	0	1	0	0	0	0	0	1	0	0	0	2	12.8 yrs	1055	39
Deng 2016	34	China	2016	5	1	0	0	1	0	1	0	0	0	1	0	0	0	1	0	0	0	0	0	0	0	1	0	2	Not stated	495	6
DiLeo 2010	35	Italy	2010	6	1	0	1	0	1	0	0	0	0	0	1	0	0	0	1	0	0	0	0	1	0	0	0	2	Not stated	736	1
DiLeo 2008	36	Italy	2008	5	0	1	1	0	0	0	1	0	0	0	0	1	0	0	0	0	0	1	0	1	0	0	0	2	Not stated	580	1
Dickler 2016	37	USA	2016	7	1	0	1	0	0	0	1	0	0	0	1	0	0	0	0	0	0	0	1	0	0	1	0	1	39 mo	348	5
Douillard 2010	38	France	2010	7	1	0	0	1	0	0	1	0	0	0	1	0	0	0	0	0	0	1	0	1	0	0	0	2	13.2 mo (mAb arm) 12.5 months (CT arm)	1183	87
Dubsky 2012	39	Austria	2012	6.5	1	0	1	0	1	0	0	0	0	0	0	0	RFS	0	1	0	0	0	0	1	0	0	0	2	60 mo	3714	0
Ducreux 2011	40	France	2011	7.5	0	1	0	1	0	0	1	1	0	0	0	0	PFS after 2 lines CT	1	0	0	0	0	0	1	0	0	0	2	36 mo	410	0
Ejlertsen 2017	41	Denmark	2017	7	0	1	1	0	1	0	0	0	0	1	0	0	0	1	0	0	0	0	0	0	0	1	0	2	69 mo	2012	0
Ellis 2009	42	UK	2009	9	0	1	1	0	1	0	0	0	0	1	0	0	0	1	0	0	0	0	0	0	0	1	0	2	62 mo	4162	30
Falandry 2009	43	France	2009	6.5	0	1	1	0	0	0	1	0	0	0	1	0	0	0	1	0	0	0	0	1	0	0	0	2	24 mo	157	0
Finn 2016	44	USA	2016	8	1	0	1	0	0	0	1	0	0	0	1	0	0	0	1	0	0	0	0	1	0	0	0	1	23 mo	666	0
Forbes 2016	45	UK	2016	9	n/a	n/a	1	0	1	0	0	0	0	0	0	0	All recurrence	0	1	0	0	0	0	0	0	1	0	1	7.2 yrs	2980	42
Foukakis 2016	46	Sweden	2016	7.5	0	1	1	0	1	0	0	0	0	0	0	0	RFS	1	0	0	0	0	0	0	0	1	0	2	5.3 yrs	2017	6
Fountzilas 2014	47	Greece	2014	7	0	1	1	0	1	0	0	0	0	1	0	0	0	1	0	0	0	0	0	0	0	0	1	2	60.5 mo	1001	11
Gerard 2006	48	France	2006	6.5	1	0	0	1	0	1	0	0	1	0	0	0	0	1	0	0	0	0	0	0	0	0	1	2	81 mo	762	20
Geyer 2006	49	USA	2006	6	1	0	1	0	0	0	0	1	0	0	0	1	0	0	0	0	0	1	0	1	0	0	0	1	Not stated	324	not stated
Gianni 2018	50	Italy	2018	7	0	1	1	0	0	1	0	0	0	0	0	0	pCR	1	0	0	0	0	0	0	0	1	0	1	Not stated	695	7
Giantonio 2007	51	USA	2007	8	1	0	0	1	0	0	0	1	1	0	0	0	0	0	0	0	0	1	0	0	1	0	0	2	0	829	9
Gligorov 2014	52	France	2014	8	1	0	1	0	0	0	0	1	0	0	1	0	0	0	0	0	0	1	0	1	0	0	0	2	30.4 mo	185	2
Goetz 2017	53	USA	2017	7	1	0	1	0	0	0	1	0	0	0	1	0	0	0	1	0	0	0	0	1	0	0	0	2	17.8 mo	493	86
Goss 2016	54	Canada	2016	9	1	0	1	0	1	0	0	0	0	1	0	0	0	0	1	0	0	0	0	0	0	1	0	1	6.3 yrs	1918	not stated
Goss 2013	55	USA	2013	7	0	1	1	0	1	0	0	0	0	1	0	0	0	0	0	0	1	0	0	1	0	0	0	1	47.4 mo	3161	14
Grothey 2013	56	Belgium	2013	8	1	0	0	1	0	0	0	1	1	0	0	0	0	0	0	0	1	0	0	1	0	0	0	1	Not stated	760	7
Guan 2013	57	China	2013	8	1	0	1	0	0	0	1	0	1	0	0	0	0	0	0	0	0	1	0	1	0	0	0	0	Not stated	444	1
Guan 2011	58	China	2011	7	1	0	0	1	0	0	1	0	0	0	0	0	6m PFS; PFS duration	0	0	0	0	1	0	1	0	0	0	2	Not stated	214	11
Hagman 2016	59	Sweden	2016	6	0	1	0	1	0	0	0	1	0	0	0	0	3m PFS	0	0	0	0	1	0	0	0	1	0	2	34.5 mo	146	8
Hamaguchi 2018	60	Japan	2018	8	0	1	0	1	1	0	0	0	0	1	0	0	0	1	0	0	0	0	0	0	1	0	0	n/a	23.7 mo	1564	4
Harbeck 2016	61	China	2016	9	0	1	1	0	0	0	0	1	0	0	1	0	0	0	0	0	0	1	0	1	0	0	0	2	9.3 mo	508	2
Harbeck 2017	62	Germany	2017	7	0	1	1	0	0	0	1	0	0	0	0	1	0	1	0	0	0	0	0	1	0	0	0	2	Not stated	210	10
He 2017	63	China	2017	6.5	0	1	1	0	0	0	1	0	0	0	0	0	DCR	1	0	0	0	0	0	0	1	0	0	0	Not stated	74	0
Hecht 2009	64	USA	2009	7	0	1	0	1	0	0	1	0	0	0	1	0	0	0	0	0	0	1	0	1	0	0	0	2	7.5 mo	1053	0
Hickish 2017	65	UK	2017	8	1	0	0	1	0	0	0	1	0	0	0	0	Composite (stable or incr lean body mass and stability/ improvement in 2 of 3 sx (pain, fatigue, anorexia) at 8wks vs baseline	0	0	0	1	0	0	1	0	0	0	2	6.1 mo	333	24
Hoff 2012	66	Brazil	2012	6	0	1	0	1	0	0	1	0	1	0	1	0	0	0	0	0	0	1	0	1	0	0	0	2	Not stated	1076	0
Hortobagyi 2016	67	USA	2016	9	1	0	1	0	0	0	1	0	0	0	1	0	0	0	1	0	0	0	0	1	0	0	0	1	15.3 mo	668	4
Hu 2015	68	China	2015	9	1	0	1	0	0	0	1	0	0	0	1	0	0	1	0	0	0	0	0	0	1	0	0	0	16.3 mo	240	8
Hurvitz 2018	69	USA	2018	8	1	0	1	0	0	1	0	0	0	0	0	0	pCR	0	0	0	0	1	0	1	0	0	0	1	Not stated	444	2
Hurvitz 2015	70	USA	2015	9	0	1	1	0	0	0	1	0	0	0	1	0	0	0	0	0	0	1	0	1	0	0	0	2	41.3 mo	719	0
Iwamoto 2015	71	Japan	2015	6.5	0	1	0	1	0	0	0	1	0	0	1	0	0	0	0	0	0	1	0	0	0	1	0	n/a	394 days	387	4
Janni 2016	72	Germany	2016	5.5	1	0	1	0	1	0	0	0	0	1	0	0	0	1	0	0	0	0	0	1	0	0	0	2	60.6 mo	1493	129
Joensuu 2009	73	Finland	2009	9	1	0	1	0	1	0	0	0	0	0	0	0	RFS	1	0	0	0	0	0	0	0	1	0	2	35 mo	1500	4
Johnston 2009	74	UK	2009	8	1	0	1	0	0	0	1	0	0	0	1	0	0	0	0	0	0	0	1	1	0	0	0	2	1.8 yrs	1286	31
Johnston 2018	75	UK	2018	7	1	0	1	0	0	0	1	0	0	0	1	0	0	0	0	0	0	0	1	0	1	0	0	0	Not stated	355	0
Johnston 2013	76	UK	2013	8	0	1	1	0	0	0	1	0	0	0	1	0	0	0	1	0	0	0	0	0	0	1	0	1	37.9 mo	723	5
Jones 2006	77	USA	2006	7	1	0	1	0	1	0	0	0	0	1	0	0	0	1	0	0	0	0	0	1	0	0	0	2	66 mo	1016	not stated
Jonker 2018	78	Canada	2018	8	0	1	0	1	0	0	0	1	1	0	0	0	0	1	0	0	0	0	0	0	0	1	0	1	19.4 mo	282	8
Kaufmann 2005	79	Germany	2005	7	0	1	1	0	1	0	0	0	0	0	0	0	0	0	1	0	0	0	0	0	0	1	0	2	5.3 yrs	829	97
Kaufman 2009	80	Israel	2009	7.5	1	0	1	0	0	0	1	0	0	0	1	0	0	0	0	0	0	0	1	1	0	0	0	2	Not stated	208	1
Kaufman 2015	81	USA	2015	6	0	1	1	0	0	0	0	1	1	0	1	0	0	1	0	0	0	0	0	1	0	0	0	1	Not stated	1102	12
Kerr 2016	82	UK	2016	9	0	1	0	1	1	0	0	0	0	0	0	0	3-yr DFS	0	0	0	0	1	0	1	0	0	0	1	4.92 yrs	1952	11
Kim 2016	83	Korea	2016	6	1	0	0	1	0	0	0	0	1	0	0	0	0	0	0	0	1	0	0	1	0	0	0	2	41.0 wks (mAb arm) 25.5 wks (BSC arm)	377	491
Kimura 2014	84	Japan	2014	8	1	0	1	0	1	0	0	0	0	0	0	0	5-yr survival	0	1	0	0	0	0	1	0	0	0	2	66.5 mo	253	9
Krop 2014	85	USA	2014	9	1	0	1	0	0	0	0	1	1	0	1	0	0	0	0	0	0	1	0	1	0	0	0	2	7.2 mo	602	15
Kümmel 2006	86	Germany	2006	5	1	0	1	0	1	0	0	0	0	1	0	0	0	1	0	0	0	0	0	0	0	0	1	n/a	38.4 mo	216	15
Kwakman 2017	87	Netherlands	2017	7	1	0	0	1	0	0	1	0	0	0	0	0	Incidence of HFS	1	0	0	0	0	0	1	0	0	0	2	20.2 mo	161	1
Langley 2005	88	UK	2005	8	0	1	1	0	0	0	1	0	0	0	1	0	0	1	0	0	0	0	0	0	0	1	0	1	not stated	705	not stated
Li 2018 (1)	89	China	2018	6	1	0	0	1	0	0	0	1	1	0	0	0	0	0	1	0	0	0	0	0	0	1	0	2	13.2 mo	416	1
Li 2018 (2)	90	China	2018	6	1	0	0	1	0	0	0	1	0	0	1	0	0	0	0	0	0	1	0	1	0	0	0	2	22.2 mo	332	0
Litton 2018	91	USA	2018	8	1	0	1	0	0	0	1	0	0	0	1	0	0	0	0	0	0	1	0	1	0	0	0	2	11.2 mo	431	19
Loibl 2018	92	Germany	2018	8	1	0	1	0	0	1	0	0	0	0	0	0	pCR	0	0	0	0	1	0	1	0	0	0	2	Not stated	634	0
Lorusso 2014	93	Italy	2014	7	1	0	1	0	0	0	1	0	0	0	0	1	0	1	0	0	0	0	0	0	0	0	1	n/a	36 mo	233	5
Loupakis 2014	94	Italy	2014	8	1	0	0	1	0	0	1	0	0	0	1	0	0	0	0	0	0	1	0	0	0	1	0	1	32.2 mo	508	4
Lück 2013	95	Germany	2013	7	0	1	1	0	0	0	1	0	0	0	1	0	0	1	0	0	0	0	0	0	0	1	0	2	24.9 mo	340	1
Lück 2015	96	Germany	2015	6.5	0	1	1	0	0	0	1	0	0	0	1	0	0	0	0	0	0	1	0	1	0	0	0	2	26.1 mo	234	7
Luo 2016	97	China	2016	7.5	1	0	0	1	0	0	1	0	0	0	1	0	0	1	0	0	0	0	0	0	1	0	0	n/a	29.0 mo	274	0
Mackey 2015	98	Canada	2015	8	0	1	1	0	0	0	0	1	0	0	1	0	0	0	0	0	0	1	0	1	0	0	0	2	18.6 mo	1144	10
Margolese 2016	99	Canada	2016	7	1	0	1	0	1	0	0	0	0	0	0	0	BCFI	0	1	0	0	0	0	0	0	1	0	2	9 yrs	3104	21
Martin 2018	100	Spain	2018	7	1	0	1	0	0	0	0	1	0	0	1	0	0	0	0	0	0	1	0	1	0	0	0	2	Not stated	770	4
Martin 2013	101	Spain	2013	8	1	0	1	0	1	0	0	0	0	1	0	0	0	1	0	0	0	0	0	1	0	0	0	1	63.3 mo	1925	0
Martin 2010	102	Spain	2010	9	1	0	1	0	1	0	0	0	0	0	0	0	5-yr DFS	1	0	0	0	0	0	0	0	1	0	2	77 mo	1060	9
Martin 2015	103	Spain	2015	8	1	0	1	0	1	0	0	0	0	0	0	0	Inv DFS	1	0	0	0	0	0	1	0	0	0	1	6.6 yrs	1384	6
Masuda 2017	104	Japan	2017	8	1	0	1	0	1	0	0	0	0	1	0	0	0	1	0	0	0	0	0	0	0	1	0	1	3.6 yrs	910	23
Masuda 2012	105	Japan	2012	8	1	0	1	0	0	1	0	0	0	0	0	0	Best overall tumour response	0	1	0	0	0	0	1	0	0	0	2	Not stated	197	2
Mavroudis 2016	106	Greece	2016	8	0	1	1	0	1	0	0	0	0	0	0	0	3-yr DFS	1	0	0	0	0	0	0	1	0	0	n/a	46 mo	650	0
Miller 2007	107	USA	2007	7	1	0	1	0	0	0	1	0	0	0	1	0	0	0	0	0	0	1	0	1	0	0	0	1	Not stated	722	49
Miller 2018	108	USA	2018	6.5	0	1	1	0	1	0	0	0	0	0	0	0	Inv DFS	0	0	0	0	1	0	0	0	1	0	1	47 mo	4994	228
Miyake 2017	109	Japan	2017	6	0	1	0	1	1	0	0	0	0	0	0	0	3-yr DFS	1	0	0	0	0	0	0	1	0	0	0	42.5 mo	357	6
Möbus 2017	110	Germany	2017	6.5	0	1	1	0	1	0	0	0	0	1	0	0	0	1	0	0	0	0	0	1	0	0	0	2	74 mo	3023	29
Morales 2007	111	Belgium	2007	7	1	0	1	0	1	0	0	0	0	0	0	0	5-year survival	0	1	0	0	0	0	0	2	0	0	2	6.5 yrs	1863	47
Oki 2016	112	Japan	2016	7	1	0	0	1	1	0	0	0	0	0	0	0	RFS	1	0	0	0	0	0	1	0	0	0	2	5.02 yrs	961	2
Pagani 2014	113	Switzerland	2014	7	1	0	1	0	1	0	0	0	0	1	0	0	0	0	1	0	0	0	0	0	0	1	0	1	68 mo	4717	27
Park 2017	114	Korea	2017	7	1	0	1	0	0	0	1	0	0	0	0	0	ORR	1	0	0	0	0	0	1	0	0	0	2	24.5 mo	213	0
Peeters 2010	115	Belgium	2010	7	1	0	0	1	0	0	0	1	1	0	1	0	0	0	0	0	0	1	0	1	0	0	0	2	13.3 mo	1186	0
Perez 2015	116	USA	2015	8	0	1	1	0	0	0	0	1	1	0	0	0	0	1	0	0	0	0	0	1	0	0	0	2	21.1 mo (etirinotecan arm) 21.7 mo (Tx physician choice arm)	852	21
Perez 2017	117	USA	2017	6	0	1	1	0	0	0	1	0	0	0	1	0	0	0	0	0	0	1	0	1	0	0	0	2	35 mo	1095	23
Piccart-Gebhart 2016	118	Belgium	2016	8	0	1	1	0	1	0	0	0	0	1	0	0	0	0	0	0	0	1	0	0	0	1	0	2	4.5 yrs	8381	not stated
Pivot 2018	119	France	2018	7	1	0	1	0	0	1	0	0	0	0	0	0	pCR (breast)	0	0	0	0	1	0	1	0	0	0	0	337 days	875	40
Price 2014	120	Australia	2014	8	1	0	0	1	0	0	0	1	1	0	0	0	0	0	0	0	0	1	0	1	0	0	0	2	40.4 wks (panitu arm) 40.5 wks (cetux arm)	1010	11
Robertson 2016	121	UK	2016	8	1	0	1	0	0	0	1	0	0	0	1	0	0	0	1	0	0	0	0	1	0	0	0	2	Not stated	462	44
Robson 2017	122	USA	2017	7	1	0	1	0	0	0	0	1	0	0	1	0	0	0	0	1	0	0	0	1	0	0	0	2	14.5 mo (olaparib) 14.1 mo (std tx)	302	6
Rochlitz 2016	123	Switzerland	2016	7	0	1	1	0	0	0	1	0	0	0	0	0	Incidence of selected G3/4 Aes	0	0	0	0	1	0	0	0	1	0	2	26.1 months	147	8
Rugo 2017	124	USA	2017	7	1	0	1	0	0	0	1	0	0	0	0	0	24wk ORR	0	0	0	0	1	0	1	0	0	0	2	Not stated	500	42
Schippinger 2007	125	Austria	2007	6	0	1	0	1	1	0	0	0	1	0	0	0	0	1	0	0	0	0	0	0	1	0	0	2	95.6 mo	535	33
Schmid 2007	126	Germany	2007	8	1	0	1	0	1	0	0	0	0	0	0	0	Non-inferior RFS	0	0	1	0	0	0	1	0	0	0	1	5.8 yrs	599	not stated
Schmoll 2012	127	Germany	2012	7	0	1	0	1	0	0	1	0	0	0	1	0	0	0	0	1	0	0	0	1	0	0	0	2	14 mo	1614	14
Schwartzberg 2010	128	UK	2010	7	1	0	1	0	0	0	1	0	0	0	1	0	0	0	0	0	0	1	0	1	0	0	0	2	1.9 yrs	219	0
Seidman 2011	129	USA	2011	7	1	0	1	0	0	0	1	0	0	0	0	1	0	1	0	0	0	0	0	1	0	0	0	2	19.6 mo (GD arm) 20.6 mo (CD arm)	475	0
Siu 2013	130	Canada	2013	6.5	0	1	0	1	0	0	0	1	1	0	0	0	0	0	0	0	0	1	0	0	1	0	0	n/a	18.7 mo	750	17
Sledge 2017	131	USA	2017	7	1	0	1	0	0	0	0	1	0	0	1	0	0	0	1	0	0	0	0	1	0	0	0	1	19.5 mo	669	not stated
Smith 2017	132	UK	2017	7	0	1	1	0	1	0	0	0	0	0	0	0	5-yr DFS	0	1	0	0	0	0	1	0	0	0	2	65 mo	4172	36
Sparano 2009	133	USA	2009	7	1	0	1	0	0	0	0	1	0	0	0	1	0	1	0	0	0	0	0	1	0	0	0	2	Not stated	751	1
Stebbing 2017	134	USA	2017	8	1	0	1	0	0	1	0	0	0	0	0	0	pCR	1	0	0	0	0	0	1	0	0	0	2	Not stated	549	not stated
Steger 2014	135	Austria	2014	6.5	1	0	1	0	0	1	0	0	0	0	0	0	pCR	1	0	0	0	0	0	0	0	1	0	2	Not stated	536	24
Taieb 2014	136	France	2014	9	0	1	0	1	1	0	0	0	0	1	0	0	0	1	0	0	0	0	0	0	0	1	0	1	3.3 yrs	2559	not stated
Takashima 2016	137	Japan	2016	8	1	0	1	0	0	0	1	0	1	0	0	0	0	1	0	0	0	0	0	0	0	1	0	1	34.6 mo	618	21
Thomas 2007	138	USA	2007	7	1	0	1	0	0	0	0	1	0	0	1	0	0	1	0	0	0	0	0	1	0	0	0	1	not stated	752	not stated
Tol 2009	139	Netherlands	2009	7	0	1	0	1	0	0	1	0	0	0	1	0	0	0	0	0	0	1	0	0	0	1	0	1	23 mo	755	19
Tournigand 2015	140	France	2015	9	1	0	0	1	0	0	0	1	0	0	1	0	0	0	1	0	0	0	0	0	0	1	0	2	51.0 mo	700	248
Trédan 2016	141	France	2016	7	0	1	1	0	0	0	1	0	0	0	1	0	0	0	0	0	0	1	0	0	0	1	0	2	21 mo	117	not stated
Tripathy 2018	142	Taiwan	2018	8	1	0	1	0	0	0	0	1	0	0	1	0	0	0	1	0	0	0	0	1	0	0	0	1	19.2 mo	672	0
Turner 2015	143	UK	2015	8	1	0	1	0	0	0	0	1	0	0	1	0	0	0	0	0	0	0	1	1	0	0	0	1	5.6 mo	521	0
Untch 2016	144	Germany	2016	8	1	0	1	0	0	1	0	0	0	0	0	0	pCR	1	0	0	0	0	0	1	0	0	0	2	Not stated	1229	23
Untch 2012	145	Germany	2012	9	0	1	1	0	0	1	0	0	0	0	0	0	pCR	0	0	0	0	1	0	1	0	0	0	1	Not stated	620	5
van de Velde 2011	146	Netherlands	2011	8	0	1	1	0	1	0	0	0	0	0	0	0	5-yr DFS	0	1	0	0	0	0	1	0	0	0	2	5.1 yrs	9779	13
van Hazel 2016	147	Australia	2016	6.5	0	1	0	1	0	0	1	0	0	0	1	0	0	0	0	0	0	1	0	1	0	0	0	2	Not stated	530	0
Venook 2017	148	USA	2017	7	0	1	0	1	0	0	1	0	1	0	0	0	0	0	0	1	0	0	0	0	0	1	0	1	47.4 mo	2334	111
von Minckwitz 2018	149	Germany	2018	7	0	1	1	0	0	1	0	0	0	0	0	0	pCR	0	0	0	0	1	0	1	0	0	0	2	12 mo	725	28
von Minckwitz 2017	150	Germany	2017	7	1	0	1	0	1	0	0	0	0	0	0	0	Inv DFS	0	0	0	0	1	0	1	0	0	0	2	45.4 mo	4804	not stated
von Minckwitz 2014	151	Germany	2014	9	1	0	1	0	0	0	0	1	0	0	0	0	Second PFS	0	0	0	0	1	0	1	0	0	0	2	15.9 mo (Bev+CT arm) 16.1 mo (CT arm)	494	11
Welt 2016	152	Germany	2016	6.5	0	1	1	0	0	0	1	0	0	0	1	0	0	0	0	0	0	1	0	0	0	1	0	2	22.2 mo (CBV arm) 23.6 mo (CB arm)	600	8
Wolff 2013	153	USA	2013	7.5	0	1	1	0	0	0	1	0	0	0	1	0	0	0	0	0	0	0	1	0	0	1	0	2	9.5 mo	1112	9
Xu 2011	154	China	2011	6	1	0	1	0	0	0	0	1	0	0	0	1	0	0	1	0	0	0	0	1	0	0	0	2	Not stated	234	0
Xu J 2018	155	China	2018	7.5	1	0	0	1	0	0	0	1	1	0	0	0	0	1	0	0	0	0	0	1	0	0	0	2	13.8 mo (CT arm) 13.4 months (P/O arm)	406	0
Xu R 2018	156	China	2018	9	1	0	0	1	0	0	0	1	1	0	0	0	0	0	0	0	0	1	0	1	0	0	0	2	15.8 mo	650	30
Yalcin 2013	157	Turkey	2013	6	1	0	0	1	0	0	1	0	0	0	1	0	0	0	0	0	0	1	0	1	0	0	0	2	Not stated	123	9
Yamada 2013	158	Japan	2013	8	1	0	0	1	0	0	1	0	0	0	1	0	0	0	0	0	0	1	0	1	0	0	0	2	18.4 mo	512	1
Yamamoto 2017	159	Japan	2017	7	0	1	1	0	0	0	0	1	0	0	1	0	0	1	0	0	0	0	0	1	0	0	0	2	not stated	163	1
Yamazaki 2016	160	Japan	2016	7	1	0	0	1	0	0	1	0	0	0	1	0	0	0	0	0	0	1	0	0	1	0	0	n/a	29.3 mo (Bev+FOLFIRI) 32.6 mo (Bev+mFOL)	402	7
Yardley 2017	161	UK	2017	8	1	0	1	0	1	0	0	0	0	0	0	0	5yr DFS	1	0	0	0	0	0	1	0	0	0	n/a	48 mo	614	5
Zdenkowski 2016	162	Australia	2016	7.5	1	0	1	0	1	0	0	0	0	0	0	0	Inv BC events	0	1	0	0	0	0	0	0	1	0	2	3.9 yrs	360	4
Zhang 2016	163	China	2016	7	1	0	1	0	0	1	0	0	0	0	0	0	pCR	1	0	0	0	0	0	0	0	0	1	n/a	Not stated	137	6
Zhang 2017	164	China	2017	9	1	0	1	0	0	0	0	1	0	0	1	0	0	1	0	0	0	0	0	1	0	0	0	2	6.77 mo (Utidelone+cape arm) 4.55 months (Cape arm)	405	0
Zhou 2016	165	China	2016	7	0	1	1	0	0	1	0	0	0	0	0	0	pCR	1	0	0	0	0	0	0	0	0	1	2	Not stated	501	4
Zielinski 2016	166	Austria	2016	8	1	0	1	0	0	0	1	0	1	0	0	0	0	0	0	0	0	1	0	0	0	1	0	2	54.3 mo (BP arm) 55.7 months (BC arm)	564	3

## Sheet: Part B – AE
Study ID	Unique Identifier	Reporting of adverse events in paper	Reporting of adverse events in figure/table	List of adverse events reported	Adverse events reported as number	Adverse events reported as percent	Mean value used to report adverse events	Median value used to report adverse events	Adverse events reported as generic statement	Global reporting of adverse events	Per arm reporting of adverse events	Adverse events reported in only one arm	Statistical comparisons of adverse events run per arm	Numerical threshold given for event reporting	Separation of expected vs. unexpected adverse events	Per patient reporting of adverse events	Adverse events reported globally	Adverse events reported by individual event type	Other method of adverse event reporting described	Number (integer) used to report adverse events	Percentage used to report adverse events	Mean value used to report adverse events	Median value used to report adverse events	Adverse events reported as generic statement	Adverse events reported globally	Per arm reporting of adverse events	Adverse events reported in only one arm	Adverse events reported per organ/system	Number (integer) used to report adverse events per organ/system	Percentage used to report adverse events per organ/system	Mean value used to report adverse events per organ/system	Median value used to report adverse events per organ/system	Adverse events reported as generic statement per organ/system	Global reporting of adverse events per organ/system	Per arm reporting of adverse events per organ/system	Reporting of adverse events per organ/system in only one arm
Aebi 2014	1	0 (reported in suppl data)	1	1	1	0	0	0	0	1	0	0	0	0	0	0	n/a	n/a	n/a	n/a	n/a	n/a	n/a	n/a	n/a	n/a	n/a	1	1	0	0	0	0	1	0	0
Bliss 2007 (1)	2	1	0	0	0	0	0	0	1	0	1	1	1	0	0	0	0	0	n/a	0	0	0	0	1	0	1	0	0	0	0	0	0	1	0	1	0
Bliss 2007 (2)	3	1	1	1	1	1	0	0	0	0	1	1	1	0	0	0	0	0	n/a	0	0	0	0	1	0	1	0	0	0	0	0	0	1	0	1	0
Aihara 2010	4	1	1	1	1	1	0	0	0	0	1	0	1	0	0	0	n/a	n/a	n/a	n/a	n/a	n/a	n/a	n/a	n/a	n/a	n/a	0	n/a	n/a	n/a	n/a	n/a	n/a	n/a	n/a
Amadori 2011	5	1	1	1	1	1	0	0	0	0	1	0	0	0	0	0	n/a	n/a	n/a	n/a	n/a	n/a	n/a	n/a	n/a	n/a	n/a	0	n/a	n/a	n/a	n/a	n/a	n/a	n/a	n/a
Andre 2014	6	1	1	1	1	1	0	0	0	0	1	0	0	0	0	0	n/a	n/a	n/a	n/a	n/a	n/a	n/a	n/a	n/a	n/a	n/a	0	n/a	n/a	n/a	n/a	n/a	n/a	n/a	n/a
Anonymous 2014 (Heinemann)	7	1	1	1	1	1	0	0	0	0	1	0	0	0	0	0	n/a	n/a	n/a	n/a	n/a	n/a	n/a	n/a	n/a	n/a	n/a	0	n/a	n/a	n/a	n/a	n/a	n/a	n/a	n/a
Aparicio 2016 (2)	8	1	1	1	1	1	0	0	0	0	1	0	0	0	0	0	n/a	n/a	n/a	n/a	n/a	n/a	n/a	n/a	n/a	n/a	n/a	1	1	1	0	0	0	0	1	0
Awada 2016	9	1	1	1	1	1	0	0	0	0	1	0	0	≥10%	0	0	n/a	n/a	n/a	n/a	n/a	n/a	n/a	n/a	n/a	n/a	n/a	0	n/a	n/a	n/a	n/a	n/a	n/a	n/a	n/a
Baselga 2012 (1)	10	1	1	1	1	1	0	0	0	0	1	0	0	0	0	0	n/a	n/a	n/a	n/a	n/a	n/a	n/a	n/a	n/a	n/a	n/a	0	n/a	n/a	n/a	n/a	n/a	n/a	n/a	n/a
Baselga 2012 (2)	11	1	1	1	1	1	0	0	0	0	1	0	0	most common	0	0	n/a	n/a	n/a	n/a	n/a	n/a	n/a	n/a	n/a	n/a	n/a	0	n/a	n/a	n/a	n/a	n/a	n/a	n/a	n/a
Baselga 2014	12	1	1	1	1	1	0	0	0	0	1	0	0	>10%	0	0	n/a	n/a	n/a	n/a	n/a	n/a	n/a	n/a	n/a	n/a	n/a	0	n/a	n/a	n/a	n/a	n/a	n/a	n/a	n/a
Baselga 2017 (1)	13	1	1	0	n/a	n/a	n/a	n/a	n/a	n/a	n/a	n/a	0	0	0	0	n/a	n/a	n/a	n/a	n/a	n/a	n/a	n/a	n/a	n/a	n/a	0	n/a	n/a	n/a	n/a	n/a	n/a	n/a	n/a
Baselga 2017 (2)	14	1	1	1	1	1	0	0	0	0	1	0	0	>10%	0	0	n/a	n/a	n/a	n/a	n/a	n/a	n/a	n/a	n/a	n/a	n/a	0	n/a	n/a	n/a	n/a	n/a	n/a	n/a	n/a
Bear 2012	15	1	1	1	0	1	0	0	0	0	1	0	1	> 5%	0	0	n/a	n/a	n/a	n/a	n/a	n/a	n/a	n/a	n/a	n/a	n/a	0	n/a	n/a	n/a	n/a	n/a	n/a	n/a	n/a
Bergh 2012 (1)	16	1	0	0	n/a	n/a	n/a	n/a	n/a	0	1	0	0	≥2%	0	0	n/a	n/a	n/a	n/a	n/a	n/a	n/a	n/a	n/a	n/a	n/a	0	n/a	n/a	n/a	n/a	n/a	n/a	n/a	n/a
Bergh 2012 (2)	17	1	1	1	1	1	0	0	0	0	1	0	0	≥10%	0	0	n/a	n/a	n/a	n/a	n/a	n/a	n/a	n/a	n/a	n/a	n/a	0	n/a	n/a	n/a	n/a	n/a	n/a	n/a	n/a
BIG 1-98 2005	18	1	1	1	1	1	0	0	0	0	1	0	1	0	0	1	1	0	0	1	0	0	0	0	0	1	0	0	n/a	n/a	n/a	n/a	n/a	n/a	n/a	n/a
Brufsky 2011	19	1	1	1	1	1	0	0	0	0	1	0	0	≥ G3	0	0	n/a	n/a	n/a	n/a	n/a	n/a	n/a	n/a	n/a	n/a	n/a	0	n/a	n/a	n/a	n/a	n/a	n/a	n/a	n/a
Cameron 2013	20	1	1	1	1	1	0	0	0	0	1	0	0	≥10% any G >2% if ≥grade 3	0	0	n/a	n/a	n/a	n/a	n/a	n/a	n/a	n/a	n/a	n/a	n/a	0	n/a	n/a	n/a	n/a	n/a	n/a	n/a	n/a
Cameron 2017	21	1	1	1	1	1	0	0	0	0	1	0	1	>1%	1	0	n/a	n/a	n/a	n/a	n/a	n/a	n/a	n/a	n/a	n/a	n/a	0	n/a	n/a	n/a	n/a	n/a	n/a	n/a	n/a
Cascinu 2017	22	1	1	1	1	1	0	0	0	0	1	0	1	>10%	0	0	n/a	n/a	n/a	n/a	n/a	n/a	n/a	n/a	n/a	n/a	n/a	1	1	1	0	0	0	0	1	0
Cashin 2016	23	1	0	1	1	0	0	0	0	0	1	0	0	0	0	0	n/a	n/a	n/a	n/a	n/a	n/a	n/a	n/a	n/a	n/a	n/a	0	n/a	n/a	n/a	n/a	n/a	n/a	n/a	n/a
Chan 2016	24	1	1	1	1	1	0	0	0	0	1	0	0	0	0	0	n/a	n/a	n/a	n/a	n/a	n/a	n/a	n/a	n/a	n/a	n/a	0	n/a	n/a	n/a	n/a	n/a	n/a	n/a	n/a
Chan 2009	25	1	1	1	1	1	0	0	0	0	1	0	1	≥5%	0	0	n/a	n/a	n/a	n/a	n/a	n/a	n/a	n/a	n/a	n/a	n/a	1	1	1	0	0	0	0	1	0
Chang 2016	26	1	1	1	1	1	0	0	0	0	1	0	1	>5%	0	0	n/a	n/a	n/a	n/a	n/a	n/a	n/a	n/a	n/a	n/a	n/a	0	n/a	n/a	n/a	n/a	n/a	n/a	n/a	n/a
Chen 2018	27	1	1	1	1	1	0	0	0	0	1	0	1	0	0	0	n/a	n/a	n/a	n/a	n/a	n/a	n/a	n/a	n/a	n/a	n/a	0	n/a	n/a	n/a	n/a	n/a	n/a	n/a	n/a
Chen 2013	28	1	1	1	0	1	0	0	0	0	1	0	1	0	0	0	n/a	n/a	n/a	n/a	n/a	n/a	n/a	n/a	n/a	n/a	n/a	0	n/a	n/a	n/a	n/a	n/a	n/a	n/a	n/a
Cortes 2018	29	1	1	1	1	1	0	0	0	0	1	0	0	>10% if any G >2% if grade 3/4	0	0	n/a	n/a	n/a	n/a	n/a	n/a	n/a	n/a	n/a	n/a	n/a	1	1	1	0	0	0	0	1	0
Cortes 2011	30	1	1	1	1	1	0	0	0	0	1	0	0	>10%	0	0	n/a	n/a	n/a	n/a	n/a	n/a	n/a	n/a	n/a	n/a	n/a	1	1	1	0	0	0	0	1	0
Cutsem 2007	31	1	1	1	1	1	1	0	0	0	1	0	1	>10%	0	1	0	1	n/a	1	1	0	0	0	0	1	0	0	n/a	n/a	n/a	n/a	n/a	n/a	n/a	n/a
de Gramont 2012	32	1	1	1	1	1	0	0	0	0	1	0	0	≥5%	1	0	n/a	n/a	n/a	n/a	n/a	n/a	n/a	n/a	n/a	n/a	n/a	0	n/a	n/a	n/a	n/a	n/a	n/a	n/a	n/a
del Mastro 2016	33	1	1	1	1	1	0	0	0	0	1	0	1	0	0	0	n/a	n/a	n/a	n/a	n/a	n/a	n/a	n/a	n/a	n/a	n/a	0	n/a	n/a	n/a	n/a	n/a	n/a	n/a	n/a
Deng 2016	34	1	1	1	1	1	0	0	0	0	1	0	0	> G3	0	0	n/a	n/a	n/a	n/a	n/a	n/a	n/a	n/a	n/a	n/a	n/a	0	n/a	n/a	n/a	n/a	n/a	n/a	n/a	n/a
DiLeo 2010	35	1	1	1	1	1	0	0	0	0	1	0	0	0	0	0	n/a	n/a	n/a	n/a	n/a	n/a	n/a	n/a	n/a	n/a	n/a	0	n/a	n/a	n/a	n/a	n/a	n/a	n/a	n/a
DiLeo 2008	36	1	1	1	1	1	0	0	0	0	1	0	1	≥25%	0	0	n/a	n/a	n/a	n/a	n/a	n/a	n/a	n/a	n/a	n/a	n/a	0	n/a	n/a	n/a	n/a	n/a	n/a	n/a	n/a
Dickler 2016	37	1	1	1	1	1	0	0	0	0	1	0	0	≥ G3	0	0	n/a	n/a	n/a	n/a	n/a	n/a	n/a	n/a	n/a	n/a	n/a	1	1	1	0	0	0	0	1	0
Douillard 2010	38	1	1	1	1	1	0	0	0	0	1	0	0	≥ G3	0	0	n/a	n/a	n/a	n/a	n/a	n/a	n/a	n/a	n/a	n/a	n/a	0	n/a	n/a	n/a	n/a	n/a	n/a	n/a	n/a
Dubsky 2012	39	1	1	1	1	1	0	0	0	0	1	0	1	>1% incidence or 0.05 diff in relative freq b/n Tx arms	0	0	n/a	n/a	n/a	n/a	n/a	n/a	n/a	n/a	n/a	n/a	n/a	1	1	1	0	0	0	0	1	0
Ducreux 2011	40	1	1	1	1	1	0	0	0	0	1	0	1	0	0	0	n/a	n/a	n/a	n/a	n/a	n/a	n/a	n/a	n/a	n/a	n/a	1	1	1	0	0	0	0	1	0
Ejlertsen 2017	41	1	1	1	1	1	0	0	0	0	1	0	1	0	0	0	n/a	n/a	n/a	n/a	n/a	n/a	n/a	n/a	n/a	n/a	n/a	1	1	1	0	0	0	0	1	0
Ellis 2009	42	1	1	1	1	1	0	0	0	0	1	0	1	>10%	0	0	n/a	n/a	n/a	n/a	n/a	n/a	n/a	n/a	n/a	n/a	n/a	1	1	1	0	0	0	0	1	0
Falandry 2009	43	1	1	1	1	1	0	0	0	0	1	0	1	0	0	0	n/a	n/a	n/a	n/a	n/a	n/a	n/a	n/a	n/a	n/a	n/a	0	n/a	n/a	n/a	n/a	n/a	n/a	n/a	n/a
Finn 2016	44	1	1	1	1	1	0	0	0	0	1	0	0	≥10% of pts	0	0	n/a	n/a	n/a	n/a	n/a	n/a	n/a	n/a	n/a	n/a	n/a	1	1	1	0	0	0	0	1	0
Forbes 2016	45	1	1	1	1	1	0	0	0	0	1	0	1	>5% or predefined AEs	0	0	n/a	n/a	n/a	n/a	n/a	n/a	n/a	n/a	n/a	n/a	n/a	1	1	1	0	0	0	0	1	0
Foukakis 2016	46	1	1	1	1	1	0	0	0	0	1	0	0	≥ G3/4	0	0	n/a	n/a	n/a	n/a	n/a	n/a	n/a	n/a	n/a	n/a	n/a	1	1	1	0	0	0	0	1	0
Fountzilas 2014	47	1	1	1	1	1	0	0	0	0	1	0	1	0	0	0	n/a	n/a	n/a	n/a	n/a	n/a	n/a	n/a	n/a	n/a	n/a	1	1	1	0	0	0	0	1	0
Gerard 2006	48	1	1	0	0	0	0	0	0	0	1	0	1	reported overall tox and non-heme tox only	0	1	1	0	overall tox and overall non-heme tox	1	1	0	0	0	0	1	0	0	0	0	0	0	0	0	0	0
Geyer 2006	49	1	1	1	1	1	0	0	0	0	1	0	1	no	0	1	0	1	0	1	1	0	0	0	0	1	0	0	n/a	n/a	n/a	n/a	n/a	n/a	n/a	n/a
Gianni 2018	50	1	1	1	1	1	0	0	0	0	1	0	1	0	0	0	n/a	n/a	n/a	n/a	n/a	n/a	n/a	n/a	n/a	n/a	n/a	0	n/a	n/a	n/a	n/a	n/a	n/a	n/a	n/a
Giantonio 2008	51	1	1	1	0	1	0	0	0	0	1	0	1	≥ G3	0	1	0	1	0	0	1	0	0	0	0	1	0	0	n/a	n/a	n/a	n/a	n/a	n/a	n/a	n/a
Gligorov 2014	52	1	1	1	1	1	0	0	0	0	1	0	0	≥ G3	1	0	n/a	n/a	n/a	n/a	n/a	n/a	n/a	n/a	n/a	n/a	n/a	0	n/a	n/a	n/a	n/a	n/a	n/a	n/a	n/a
Goetz 2017	53	1	1	1	1	1	0	0	0	0	1	0	0	0	0	0	n/a	n/a	n/a	n/a	n/a	n/a	n/a	n/a	n/a	n/a	n/a	0	n/a	n/a	n/a	n/a	n/a	n/a	n/a	n/a
Goss 2016	54	1	1	1	1	1	0	0	0	0	1	0	1	≥ G1 w/ diff b/n groups of >1%, or 10% in either group	0	0	n/a	n/a	n/a	n/a	n/a	n/a	n/a	n/a	n/a	n/a	n/a	0	n/a	n/a	n/a	n/a	n/a	n/a	n/a	n/a
Goss 2013	55	1	1	1	1	1	0	0	0	0	1	0	1	0	0	0	n/a	n/a	n/a	n/a	n/a	n/a	n/a	n/a	n/a	n/a	n/a	0	n/a	n/a	n/a	n/a	n/a	n/a	n/a	n/a
Grothey 2013	56	1	1	1	1	1	0	0	0	0	1	0	0	≥5%	0	0	n/a	n/a	n/a	n/a	n/a	n/a	n/a	n/a	n/a	n/a	n/a	0	n/a	n/a	n/a	n/a	n/a	n/a	n/a	n/a
Guan 2013	57	1	1	1	1	1	0	0	0	0	1	0	0	≥20%	0	0	n/a	n/a	n/a	n/a	n/a	n/a	n/a	n/a	n/a	n/a	n/a	0	n/a	n/a	n/a	n/a	n/a	n/a	n/a	n/a
Guan 2011	58	1	1	1	1	1	0	0	0	0	1	0	0	0	0	0	n/a	n/a	n/a	n/a	n/a	n/a	n/a	n/a	n/a	n/a	n/a	0	n/a	n/a	n/a	n/a	n/a	n/a	n/a	n/a
Hagman 2016	59	1	1	1	1	0	0	0	0	0	1	0	0	> G3	0	0	n/a	n/a	n/a	n/a	n/a	n/a	n/a	n/a	n/a	n/a	n/a	1	1	0	0	0	0	0	1	0
Hamaguchi 2018	60	1	1	1	1	1	0	0	0	0	1	0	0	0	0	0	n/a	n/a	n/a	n/a	n/a	n/a	n/a	n/a	n/a	n/a	n/a	1	0	1	0	0	0	1	0	0
Harbeck 2016	61	1	1	1	1	1	0	0	0	0	1	0	0	>10% if G1/2 >1% if ≥ grade 3	0	0	n/a	n/a	n/a	n/a	n/a	n/a	n/a	n/a	n/a	n/a	n/a	1	1	1	0	0	0	0	1	0
Harbeck 2017	62	1	1	1	1	1	0	0	0	0	1	0	1	>20%	0	0	n/a	n/a	n/a	n/a	n/a	n/a	n/a	n/a	n/a	n/a	n/a	1	1	1	0	0	0	0	1	0
He 2017	63	1	1	1	1	1	0	0	0	0	1	0	1	0	0	0	n/a	n/a	n/a	n/a	n/a	n/a	n/a	n/a	n/a	n/a	n/a	0	n/a	n/a	n/a	n/a	n/a	n/a	n/a	n/a
Hecht 2009	64	1	1	1	1	1	0	0	0	0	1	0	0	0	0	0	n/a	n/a	n/a	n/a	n/a	n/a	n/a	n/a	n/a	n/a	n/a	0	n/a	n/a	n/a	n/a	n/a	n/a	n/a	n/a
Hickish 2017	65	1	1	1	1	1	0	0	0	0	1	0	0	>10%	0	0	n/a	n/a	n/a	n/a	n/a	n/a	n/a	n/a	n/a	n/a	n/a	0	n/a	n/a	n/a	n/a	n/a	n/a	n/a	n/a
Hoff 2012	66	1	1	1	1	1	0	0	0	0	1	0	0	≥ 20% for any AE ≥ 4% in either arm, if ≥ grade 3	0	0	n/a	n/a	n/a	n/a	n/a	n/a	n/a	n/a	n/a	n/a	n/a	0	n/a	n/a	n/a	n/a	n/a	n/a	n/a	n/a
Hortobagyi 2016	67	1	1	1	1	1	0	0	0	0	1	0	0	>15%	0	0	n/a	n/a	n/a	n/a	n/a	n/a	n/a	n/a	n/a	n/a	n/a	0	n/a	n/a	n/a	n/a	n/a	n/a	n/a	n/a
Hu 2015	68	1	1	1	1	1	0	0	0	0	1	0	0	0	0	0	n/a	n/a	n/a	n/a	n/a	n/a	n/a	n/a	n/a	n/a	n/a	1	1	1	0	0	0	0	1	0
Hurvitz 2018	69	1	1	1	1	1	0	0	0	0	1	0	0	≥ 10% if G1/2 All grade 3-4 AEs	0	0	n/a	n/a	n/a	n/a	n/a	n/a	n/a	n/a	n/a	n/a	n/a	0	n/a	n/a	n/a	n/a	n/a	n/a	n/a	n/a
Hurvitz 2015	70	1	1	1	1	1	0	0	0	0	1	0	0	≥10% ≥0.5% if grade 3/4	0	0	n/a	n/a	n/a	n/a	n/a	n/a	n/a	n/a	n/a	n/a	n/a	0	n/a	n/a	n/a	n/a	n/a	n/a	n/a	n/a
Iwamoto 2015	71	1	1	1	1	1	0	0	0	0	1	0	0	0	0	0	n/a	n/a	n/a	n/a	n/a	n/a	n/a	n/a	n/a	n/a	n/a	1	1	1	0	0	0	0	1	0
Janni 2016	72	1	1	1	1	1	0	0	0	0	1	0	1	0	0	0	n/a	n/a	n/a	n/a	n/a	n/a	n/a	n/a	n/a	n/a	n/a	1	1	1	0	0	0	0	1	0
Joensuu 2009	73	1	1	1	1	1	0	0	0	0	1	0	1	≥1% of pts	0	0	n/a	n/a	n/a	n/a	n/a	n/a	n/a	n/a	n/a	n/a	n/a	0	n/a	n/a	n/a	n/a	n/a	n/a	n/a	n/a
Johnston 2009	74	1	1	1	1	1	0	0	0	0	1	0	1	0	0	1	0	0	For certain events	1	0	0	0	0	0	0	1	0	n/a	n/a	n/a	n/a	n/a	n/a	n/a	n/a
Johnston 2018	75	1	1	1	1	1	0	0	0	0	1	0	0	≥10%	0	0	n/a	n/a	n/a	n/a	n/a	n/a	n/a	n/a	n/a	n/a	n/a	0	n/a	n/a	n/a	n/a	n/a	n/a	n/a	n/a
Johnston 2013	76	1	1	1	1	1	0	0	0	0	1	0	1	0	0	0	n/a	n/a	n/a	n/a	n/a	n/a	n/a	n/a	n/a	n/a	n/a	0	n/a	n/a	n/a	n/a	n/a	n/a	n/a	n/a
Jones 2006	77	1	1	1	1	1	0	0	0	0	1	0	1	most common	0	1	0	1	0	1	1	0	0	0	0	1	0	0	n/a	n/a	n/a	n/a	n/a	n/a	n/a	n/a
Jonker 2018	78	1	1	1	1	1	0	0	0	0	1	0	0	≥10% and all G3-5	0	0	n/a	n/a	n/a	n/a	n/a	n/a	n/a	n/a	n/a	n/a	n/a	0	n/a	n/a	n/a	n/a	n/a	n/a	n/a	n/a
Kaufmann 2005	79	1	0	1	1	0	0	0	0	0	1	0	0	0	0	1	0	1	0	1	0	0	0	0	0	1	0	0	n/a	n/a	n/a	n/a	n/a	n/a	n/a	n/a
Kaufman 2009	80	1	1	1	1	1	0	0	0	0	1	0	0	>10%	1	1	1	0	0	1	0	0	0	0	0	1	0	0	n/a	n/a	n/a	n/a	n/a	n/a	n/a	n/a
Kaufman 2015	81	1	1	1	1	1	0	0	0	0	1	0	0	>10% >2% if ≥ grade 3	0	0	n/a	n/a	n/a	n/a	n/a	n/a	n/a	n/a	n/a	n/a	n/a	0	n/a	n/a	n/a	n/a	n/a	n/a	n/a	n/a
Kerr 2016	82	1	1	1	1	1	0	0	0	0	1	0	1	≥10% G1-2 All AE if grades 3-4	0	0	n/a	n/a	n/a	n/a	n/a	n/a	n/a	n/a	n/a	n/a	n/a	1	1	1	0	0	0	0	1	0
Kim 2016	83	1	1	1	1	1	0	0	0	0	1	0	0	≥10%	0	0	n/a	n/a	n/a	n/a	n/a	n/a	n/a	n/a	n/a	n/a	n/a	0	n/a	n/a	n/a	n/a	n/a	n/a	n/a	n/a
Kimura 2014	84	1	1	1	1	0	0	0	0	0	1	0	1	0	0	0	n/a	n/a	n/a	n/a	n/a	n/a	n/a	n/a	n/a	n/a	n/a	1	1	0	0	0	0	0	1	0
Krop 2014	85	1	1	1	1	1	0	0	0	0	1	0	0	≥2%	0	0	n/a	n/a	n/a	n/a	n/a	n/a	n/a	n/a	n/a	n/a	n/a	1	1	1	0	0	0	0	1	0
Kümmel 2006	86	1	1	1	1	1	0	0	0	0	1	0	0	0	0	0	n/a	n/a	n/a	n/a	n/a	n/a	n/a	n/a	n/a	n/a	n/a	1	1	1	0	0	0	0	1	0
Kwakman 2017	87	1	1	1	1	1	0	0	0	0	1	0	1	0	0	0	n/a	n/a	n/a	n/a	n/a	n/a	n/a	n/a	n/a	n/a	n/a	0	n/a	n/a	n/a	n/a	n/a	n/a	n/a	n/a
Langley 2005	88	1	1	1	1	1	0	0	0	0	1	0	1	G3/4	0	1	0	1	0	1	1	0	0	0	0	1	0	0	n/a	n/a	n/a	n/a	n/a	n/a	n/a	n/a
Li 2018 (1)	89	1	1	1	1	1	0	0	0	0	1	0	0	>10%	0	0	n/a	n/a	n/a	n/a	n/a	n/a	n/a	n/a	n/a	n/a	n/a	0	n/a	n/a	n/a	n/a	n/a	n/a	n/a	n/a
Li 2018 (2)	90	1	1	1	1	1	0	0	0	0	1	0	0	≥20% in any arm ≥10% difference between Tx arms	0	0	n/a	n/a	n/a	n/a	n/a	n/a	n/a	n/a	n/a	n/a	n/a	0	n/a	n/a	n/a	n/a	n/a	n/a	n/a	n/a
Litton 2018	91	1	1	1	1	1	0	0	0	0	1	0	0	>20% of pts >2.4% of patients if grade 3-4	0	1	1	0	0	1	1	0	0	0	0	1	0	1	1	1	0	0	0	0	1	0
Loibl 2018	92	1	1	1	1	1	0	0	0	0	1	0	0	≥10% if G1/2 >1 patient if grades 3-4	0	0	n/a	n/a	n/a	n/a	n/a	n/a	n/a	n/a	n/a	n/a	n/a	1	1	1	0	0	0	0	1	0
Lorusso 2014	93	1	1	1	1	1	0	0	0	0	1	0	1	0	0	0	n/a	n/a	n/a	n/a	n/a	n/a	n/a	n/a	n/a	n/a	n/a	0	n/a	n/a	n/a	n/a	n/a	n/a	n/a	n/a
Loupakis 2014	94	1	1	1	1	1	0	0	0	0	1	0	1	>3%	0	0	n/a	n/a	n/a	n/a	n/a	n/a	n/a	n/a	n/a	n/a	n/a	0	n/a	n/a	n/a	n/a	n/a	n/a	n/a	n/a
Lück 2013	95	1	1	1	0	1	0	0	0	0	1	0	1	0	0	0	n/a	n/a	n/a	n/a	n/a	n/a	n/a	n/a	n/a	n/a	n/a	0	n/a	n/a	n/a	n/a	n/a	n/a	n/a	n/a
Lück 2015	96	1	1	1	1	1	0	0	0	0	1	0	1	G3/4	0	0	n/a	n/a	n/a	n/a	n/a	n/a	n/a	n/a	n/a	n/a	n/a	1	1	1	0	0	0	0	1	0
Luo 2016	97	1	1	1	1	1	0	0	0	0	1	0	1	tx relevant G3/4	0	0	n/a	n/a	n/a	n/a	n/a	n/a	n/a	n/a	n/a	n/a	n/a	0	n/a	n/a	n/a	n/a	n/a	n/a	n/a	n/a
Mackey 2015	98	1	1	1	0	1	0	0	0	0	1	0	1	≥ G3	0	0	n/a	n/a	n/a	n/a	n/a	n/a	n/a	n/a	n/a	n/a	n/a	0	n/a	n/a	n/a	n/a	n/a	n/a	n/a	n/a
Margolese 2016	99	1	1	1	1	1	0	0	0	0	1	0	0	0	0	0	n/a	n/a	n/a	n/a	n/a	n/a	n/a	n/a	n/a	n/a	n/a	0	n/a	n/a	n/a	n/a	n/a	n/a	n/a	n/a
Martin 2018	100	1	1	1	1	1	0	0	0	0	1	0	0	≥10%	0	0	n/a	n/a	n/a	n/a	n/a	n/a	n/a	n/a	n/a	n/a	n/a	0	n/a	n/a	n/a	n/a	n/a	n/a	n/a	n/a
Martin 2013	101	1	1	1	1	1	0	0	0	0	1	0	1	G3/4	0	0	n/a	n/a	n/a	n/a	n/a	n/a	n/a	n/a	n/a	n/a	n/a	1	1	1	0	0	0	0	1	0
Martin 2010	102	1	1	1	1	1	0	0	0	0	1	0	1	0	0	0	n/a	n/a	n/a	n/a	n/a	n/a	n/a	n/a	n/a	n/a	n/a	1	1	1	0	0	0	0	1	0
Martin 2015	103	1	1	1	1	1	0	0	0	0	1	0	1	≥5% in either arm	0	0	n/a	n/a	n/a	n/a	n/a	n/a	n/a	n/a	n/a	n/a	n/a	0	n/a	n/a	n/a	n/a	n/a	n/a	n/a	n/a
Masuda 2017	104	1	1	1	1	1	0	0	0	0	1	0	0	0	0	0	n/a	n/a	n/a	n/a	n/a	n/a	n/a	n/a	n/a	n/a	n/a	1	1	1	0	0	0	0	1	0
Masuda 2012	105	1	1	1	1	1	0	0	0	0	1	0	0	>5%	0	0	n/a	n/a	n/a	n/a	n/a	n/a	n/a	n/a	n/a	n/a	n/a	1	1	1	0	0	0	0	1	0
Mavroudis 2016	106	1	1	1	1	1	0	0	0	0	1	0	1	0	0	0	n/a	n/a	n/a	n/a	n/a	n/a	n/a	n/a	n/a	n/a	n/a	0	n/a	n/a	n/a	n/a	n/a	n/a	n/a	n/a
Miller 2007	107	1	1	1	0	1	0	0	0	0	1	0	1	G3/4	0	1	0	1	n/a	0	1	n/a	n/a	n/a	0	1	0	0	0	0	0	0	0	0	0	0
Miller 2018	108	1	1	1	0	1	0	0	0	0	1	0	0	≥ G4 heme ≥ G2 nonheme, prespecified ≥ G3 non heme events	0	0	n/a	n/a	n/a	n/a	n/a	n/a	n/a	n/a	n/a	n/a	n/a	0	n/a	n/a	n/a	n/a	n/a	n/a	n/a	n/a
Miyake 2017	109	1	1	1	1	0	0	0	0	0	1	0	1	0	0	0	n/a	n/a	n/a	n/a	n/a	n/a	n/a	n/a	n/a	n/a	n/a	1	1	0	0	0	0	0	1	0
Möbus 2017	110	1	1	1	1	1	0	0	0	0	1	0	1	>10%	0	0	n/a	n/a	n/a	n/a	n/a	n/a	n/a	n/a	n/a	n/a	n/a	1	1	1	0	0	0	0	1	0
Morales 2007	111	1	1	1	1	0	0	0	0	0	0	1	0	0	0	1	0	1	0	1	0	0	0	0	0	0	1	0	n/a	n/a	n/a	n/a	n/a	n/a	n/a	n/a
Oki 2016	112	1	1	1	1	1	0	0	0	0	1	0	0	0	0	0	n/a	n/a	n/a	n/a	n/a	n/a	n/a	n/a	n/a	n/a	n/a	0	n/a	n/a	n/a	n/a	n/a	n/a	n/a	n/a
Pagani 2014	113	1	1	1	1	1	0	0	0	0	1	0	1	0	0	0	n/a	n/a	n/a	n/a	n/a	n/a	n/a	n/a	n/a	n/a	n/a	0	n/a	n/a	n/a	n/a	n/a	n/a	n/a	n/a
Park 2017	114	1	1	1	1	1	0	0	0	0	1	0	0	0	0	0	n/a	n/a	n/a	n/a	n/a	n/a	n/a	n/a	n/a	n/a	n/a	0	n/a	n/a	n/a	n/a	n/a	n/a	n/a	n/a
Peeters 2010	115	1	1	1	1	1	0	0	0	0	1	0	0	0	0	0	n/a	n/a	n/a	n/a	n/a	n/a	n/a	n/a	n/a	n/a	n/a	0	n/a	n/a	n/a	n/a	n/a	n/a	n/a	n/a
Perez 2015	116	1	1	1	1	1	0	0	0	0	1	0	0	0	0	1	1	0	0	1	1	0	0	0	0	1	0	0	n/a	n/a	n/a	n/a	n/a	n/a	n/a	n/a
Perez 2017	117	1	1	1	1	1	0	0	0	0	1	0	0	>20% in any arm, all G >5% diff bn arms ≥3% in any arm, G 3	0	0	n/a	n/a	n/a	n/a	n/a	n/a	n/a	n/a	n/a	n/a	n/a	0	n/a	n/a	n/a	n/a	n/a	n/a	n/a	n/a
Piccart-Gebhart 2016	118	1	1	1	1	1	0	0	0	0	1	0	0	0	0	1	1	0	0	1	1	0	0	0	0	1	0	0	n/a	n/a	n/a	n/a	n/a	n/a	n/a	n/a
Pivot 2018	119	1	1	1	1	1	0	0	0	0	1	0	0	≥10%	0	1	1	0	0	1	1	0	0	0	0	1	0	0	n/a	n/a	n/a	n/a	n/a	n/a	n/a	n/a
Price 2014	120	1	1	1	1	1	0	0	0	0	1	0	0	>5%	0	0	n/a	n/a	n/a	n/a	n/a	n/a	n/a	n/a	n/a	n/a	n/a	0	n/a	n/a	n/a	n/a	n/a	n/a	n/a	n/a
Robertson 2016	121	1	1	1	1	1	0	0	0	0	1	0	0	>5%	0	0	n/a	n/a	n/a	n/a	n/a	n/a	n/a	n/a	n/a	n/a	n/a	0	n/a	n/a	n/a	n/a	n/a	n/a	n/a	n/a
Robson 2017	122	1	1	1	1	1	0	0	0	0	1	0	0	>15%	0	0	n/a	n/a	n/a	n/a	n/a	n/a	n/a	n/a	n/a	n/a	n/a	0	n/a	n/a	n/a	n/a	n/a	n/a	n/a	n/a
Rochlitz 2016	123	1	0	1	1	0	0	0	0	0	1	0	0	0	0	0	n/a	n/a	n/a	n/a	n/a	n/a	n/a	n/a	n/a	n/a	n/a	0	n/a	n/a	n/a	n/a	n/a	n/a	n/a	n/a
Rugo 2017	124	1	1	1	1	1	0	0	0	1	1	0	0	>5%	0	1	1	0	0	1	1	0	0	0	1	1	0	0	n/a	n/a	n/a	n/a	n/a	n/a	n/a	n/a
Schmoll 2012	125	1	1	1	1	1	0	0	0	0	1	0	0	≥20% in either arm, all G ≥5% if in cediranib arm	0	0	n/a	n/a	n/a	n/a	n/a	n/a	n/a	n/a	n/a	n/a	n/a	0	n/a	n/a	n/a	n/a	n/a	n/a	n/a	n/a
Schwartzberg 2010	126	1	1	1	0	1	0	0	0	0	1	0	0	≥10%	0	0	n/a	n/a	n/a	n/a	n/a	n/a	n/a	n/a	n/a	n/a	n/a	0	n/a	n/a	n/a	n/a	n/a	n/a	n/a	n/a
Schippinger 2007	127	1	1	1	1	1	0	0	0	0	0	1	0	G3/4	0	1	0	1	0	1	1	0	0	0	0	0	1	0	n/a	n/a	n/a	n/a	n/a	n/a	n/a	n/a
Schmid 2007	128	1	1	1	0	1	0	0	0	0	1	0	1	0	0	1	0	1	0	0	1	0	0	0	0	1	0	0	n/a	n/a	n/a	n/a	n/a	n/a	n/a	n/a
Seidman 2011	129	1	1	1	1	1	0	0	0	0	1	0	1	G3/4	0	0	n/a	n/a	n/a	n/a	n/a	n/a	n/a	n/a	n/a	n/a	n/a	1	1	1	0	0	0	0	1	0
Siu 2013	130	1	1	1	1	1	0	0	0	0	1	0	1	≥5%	0	0	n/a	n/a	n/a	n/a	n/a	n/a	n/a	n/a	n/a	n/a	n/a	1	1	1	0	0	0	0	1	0
Sledge 2017	131	1	1	1	1	1	0	0	0	0	1	0	0	≥10%	0	0	n/a	n/a	n/a	n/a	n/a	n/a	n/a	n/a	n/a	n/a	n/a	0	n/a	n/a	n/a	n/a	n/a	n/a	n/a	n/a
Smith 2017	132	1	1	1	1	1	0	0	0	0	1	0	0	>5%	0	0	n/a	n/a	n/a	n/a	n/a	n/a	n/a	n/a	n/a	n/a	n/a	1	1	1	0	0	0	0	1	0
Sparano 2009	133	1	1	1	1	1	0	0	0	0	1	0	0	≥10%	0	0	n/a	n/a	n/a	n/a	n/a	n/a	n/a	n/a	n/a	n/a	n/a	1	1	1	0	0	0	0	1	0
Stebbing 2017	134	1	1	1	1	1	0	0	0	0	1	0	0	≥5%	0	0	n/a	n/a	n/a	n/a	n/a	n/a	n/a	n/a	n/a	n/a	n/a	1	1	1	0	0	0	0	1	0
Steger 2014	135	1	1	1	1	0	0	0	0	0	1	0	1	>5 pts (#)	0	0	n/a	n/a	n/a	n/a	n/a	n/a	n/a	n/a	n/a	n/a	n/a	1	1	0	0	0	0	0	1	0
Taieb 2014	136	1	1	1	1	1	0	0	0	0	1	0	0	≥10%, G1/2 ≥3%, grades 3-4 All grade 5	0	0	n/a	n/a	n/a	n/a	n/a	n/a	n/a	n/a	n/a	n/a	n/a	0	n/a	n/a	n/a	n/a	n/a	n/a	n/a	n/a
Takashima 2016	137	1	1	1	1	1	0	0	0	0	1	0	1	0	0	0	n/a	n/a	n/a	n/a	n/a	n/a	n/a	n/a	n/a	n/a	n/a	1	1	1	0	0	0	0	1	0
Thomas 2007	138	1	1	1	1	1	0	0	0	0	1	0	0	most common	0	1	0	1	0	1	1	0	0	0	0	1	0	0	n/a	n/a	n/a	n/a	n/a	n/a	n/a	n/a
Tol 2009	139	1	1	1	1	1	0	0	0	0	1	0	1	0	0	0	n/a	n/a	n/a	n/a	n/a	n/a	n/a	n/a	n/a	n/a	n/a	1	1	1	0	0	0	0	1	0
Tournigand 2015	140	1	1	1	1	1	0	0	0	0	1	0	0	0	0	0	n/a	n/a	n/a	n/a	n/a	n/a	n/a	n/a	n/a	n/a	n/a	0	n/a	n/a	n/a	n/a	n/a	n/a	n/a	n/a
Trédan 2016	141	1	1	1	1	1	0	0	0	0	1	0	0	≥10%	0	0	n/a	n/a	n/a	n/a	n/a	n/a	n/a	n/a	n/a	n/a	n/a	1	1	1	0	0	0	0	1	0
Tripathy 2018	142	1	1	1	1	1	0	0	0	0	1	0	0	>5%	0	0	n/a	n/a	n/a	n/a	n/a	n/a	n/a	n/a	n/a	n/a	n/a	0	n/a	n/a	n/a	n/a	n/a	n/a	n/a	n/a
Turner 2015	143	1	1	1	1	1	0	0	0	0	1	0	0	>10%	0	0	n/a	n/a	n/a	n/a	n/a	n/a	n/a	n/a	n/a	n/a	n/a	1	1	1	0	0	0	0	1	0
Untch 2016	144	1	1	1	1	1	0	0	0	0	1	0	1	0	0	1	1	0	0	1	1	0	0	0	0	1	0	0	n/a	n/a	n/a	n/a	n/a	n/a	n/a	n/a
Untch 2012	145	1	1	1	1	1	0	0	0	0	1	0	1	0	0	0	n/a	n/a	n/a	n/a	n/a	n/a	n/a	n/a	n/a	n/a	n/a	0	n/a	n/a	n/a	n/a	n/a	n/a	n/a	n/a
van de Velde 2011	146	1	1	1	1	1	0	0	0	0	1	0	1	0	0	0	n/a	n/a	n/a	n/a	n/a	n/a	n/a	n/a	n/a	n/a	n/a	1	1	1	0	0	0	0	1	0
van Hazel 2016	147	1	1	1	1	1	0	0	0	0	1	0	1	0	0	0	n/a	n/a	n/a	n/a	n/a	n/a	n/a	n/a	n/a	n/a	n/a	0	n/a	n/a	n/a	n/a	n/a	n/a	n/a	n/a
Venook 2017	148	1	1	1	1	1	0	0	0	0	1	0	0	>10%	0	1	1	0	0	1	1	0	0	0	1	0	0	1	1	1	0	0	0	0	1	0
von Minckwitz 2018	149	1	1	1	1	1	0	0	0	0	1	0	0	≥10% of any G ≥2% if grade 3-4	0	0	n/a	n/a	n/a	n/a	n/a	n/a	n/a	n/a	n/a	n/a	n/a	0	n/a	n/a	n/a	n/a	n/a	n/a	n/a	n/a
von Minckwitz 2017	150	1	1	1	1	1	0	0	0	0	1	0	0	>5%	0	0	n/a	n/a	n/a	n/a	n/a	n/a	n/a	n/a	n/a	n/a	n/a	1	1	1	0	0	0	0	1	0
von Minckwitz 2014	151	1	1	1	1	1	0	0	0	0	1	0	0	>5%, any G >2%, >grade 3	0	0	n/a	n/a	n/a	n/a	n/a	n/a	n/a	n/a	n/a	n/a	n/a	0	n/a	n/a	n/a	n/a	n/a	n/a	n/a	n/a
Welt 2016	152	1	1	1	1	1	0	0	0	0	1	0	1	>10% of pts	0	0	n/a	n/a	n/a	n/a	n/a	n/a	n/a	n/a	n/a	n/a	n/a	0	n/a	n/a	n/a	n/a	n/a	n/a	n/a	n/a
Wolff 2013	153	1	1	1	1	1	0	0	0	0	1	0	0	>12% of pts	0	0	n/a	n/a	n/a	n/a	n/a	n/a	n/a	n/a	n/a	n/a	n/a	0	n/a	n/a	n/a	n/a	n/a	n/a	n/a	n/a
Xu 2011	154	1	1	1	1	1	0	0	0	0	1	0	0	≥3% in total	0	1	1	0	0	1	1	0	0	0	0	1	0	0	n/a	n/a	n/a	n/a	n/a	n/a	n/a	n/a
Xu J 2018	155	1	1	1	1	1	0	0	0	0	1	0	0	>10%	0	1	1	0	0	1	1	0	0	0	0	1	0	1	1	1	0	0	0	0	1	0
Xu R 2018	156	1	1	1	1	1	0	0	0	0	1	0	0	>10%, any G All grade 3-5	0	1	1	0	0	1	1	0	0	0	0	1	0	0	n/a	n/a	n/a	n/a	n/a	n/a	n/a	n/a
Yalcin 2013	157	1	1	1	0	1	0	0	0	0	1	0	0	G3/4	0	0	n/a	n/a	n/a	n/a	n/a	n/a	n/a	n/a	n/a	n/a	n/a	0	n/a	n/a	n/a	n/a	n/a	n/a	n/a	n/a
Yamada 2013	158	1	1	1	1	1	0	0	0	0	1	0	1	0	0	0	n/a	n/a	n/a	n/a	n/a	n/a	n/a	n/a	n/a	n/a	n/a	1	1	1	0	0	0	0	1	0
Yamamoto 2017	159	1	1	1	1	1	0	0	0	0	1	0	0	≥30%, or ≥5% if ≥G3	0	1	1	0	0	1	1	0	0	0	0	1	0	1	1	1	0	0	0	0	1	0
Yamazaki 2016	160	1	1	1	1	1	0	0	0	0	1	0	1	0	0	0	n/a	n/a	n/a	n/a	n/a	n/a	n/a	n/a	n/a	n/a	n/a	1	1	1	0	0	0	0	1	0
Yardley 2017	161	1	1	1	1	1	0	0	0	0	1	0	0	≥10% of pts, all G ≥2% of patients, ≥ grade 3	0	1	1	0	0	0	1	0	0	1	1	0	0	1	1	1	0	0	0	0	1	0
Zdenkowski 2016	162	1	1	1	0	1	0	0	0	0	1	0	1	>1.5%	0	0	n/a	n/a	n/a	n/a	n/a	n/a	n/a	n/a	n/a	n/a	n/a	0	n/a	n/a	n/a	n/a	n/a	n/a	n/a	n/a
Zhang 2016	163	1	1	1	1	1	0	0	0	0	1	0	1	0	0	0	n/a	n/a	n/a	n/a	n/a	n/a	n/a	n/a	n/a	n/a	n/a	0	n/a	n/a	n/a	n/a	n/a	n/a	n/a	n/a
Zhang 2017	164	1	1	1	1	1	0	0	0	0	1	0	0	≥10%, G1/2 All if grades 3-4	0	0	n/a	n/a	n/a	n/a	n/a	n/a	n/a	n/a	n/a	n/a	n/a	0	n/a	n/a	n/a	n/a	n/a	n/a	n/a	n/a
Zhou 2016	165	1	1	1	1	1	0	0	0	0	1	0	1	1	0	0	n/a	n/a	n/a	n/a	n/a	n/a	n/a	n/a	n/a	n/a	n/a	0	n/a	n/a	n/a	n/a	n/a	n/a	n/a	n/a
Zielinski 2016	166	1	0	1	1	1	0	0	0	0	1	0	0	0	0	0	n/a	n/a	n/a	n/a	n/a	n/a	n/a	n/a	n/a	n/a	n/a	0	n/a	n/a	n/a	n/a	n/a	n/a	n/a	n/a
		Key: 1=Yes; 2=No; n/a= not applic.

## Sheet: Part C – SEV
Study ID	Unique Identifier	Severity information reported	Severity reported as number	Severity reported as percent	Severity reported as mean value	Severity reported as median value	Severity reported as generic statement	Severity reported globally	Per arm reporting of severity	Severity reported in only one arm	Definition of term "severity" given	Use of standardized scale for severity	Use of NCI v. 1 scale	Use of NCI v. 2 scale	Use of NCI v.3 scale	Use of NCI v.4 scale	Other standardized scale used	Reporting of only "severe" AE in paper	Occurrence of AE-linked deaths
Aebi 2014	1	1	1	0	0	0	0	1	0	0	0	0	n/a	n/a	n/a	n/a	n/a	1	0
Bliss 2007 (1)	2	0	0	0	0	0	0	0	0	0	0	0	0	0	0	0	0	0	0
Bliss 2007 (2)	3	0	0	0	0	0	0	0	0	0	0	0	0	0	0	0	0	0	1
Aihara 2010	4	1	1	1	0	0	0	0	1	0	0	1	0	1	0	0	0	0	2
Amadori 2011	5	1	1	1	0	0	0	0	1	0	0	1	0	0	0	0	WHO	0	1
Andre 2014	6	1	1	1	0	0	0	0	1	0	0	1	0	0	1	0	0	0	1
Anonymous 2014 (Heinemann)	7	1	1	1	0	0	0	0	1	0	0	1	0	0	1	0	0	0	1
Aparicio 2016 (2)	8	1	1	1	0	0	0	0	1	0	0	1	0	1	0	0	0	0	1
Awada 2016	9	1	1	0	0	0	0	0	1	0	0	1	0	0	1	0	0	0	1
Baselga 2012 (1)	10	1	1	1	0	0	0	0	1	0	0	1	0	0	0	0	NCI, version not reported	1	1
Baselga 2012 (2)	11	1	0	1	0	0	0	0	1	0	1	1	0	0	0	0	NCI, version not reported	0	1
Baselga 2014	12	1	1	1	0	0	0	0	1	0	1	1	0	0	1	0	0	0	1
Baselga 2017 (1)	13	1	1	1	0	0	0	0	1	0	1	1	0	0	0	0	NCI, version not reported	0	2
Baselga 2017 (2)	14	1	1	1	0	0	0	0	1	0	1	1	0	0	0	0	NCI, version not reported	0	0
Bear 2012	15	1	0	1	0	0	0	0	1	0	0	1	0	0	1	0	0	0	1
Bergh 2012 (1)	16	1	0	1	0	0	0	0	1	0	1	1	0	0	0	0	NCI, version not reported	0	1
Bergh 2012 (2)	17	1	1	1	0	0	0	0	1	0	1	1	0	0	0	0	NCI, version not reported	0	1
BIG 1-98 2005	18	1	1	1	0	0	0	0	1	0	0	1	0	1	0	0	0	0	1
Brufsky 2011	19	1	1	1	0	0	0	0	1	0	1	1	0	0	0	0	2	0	1
Cameron 2013	20	1	1	1	0	0	0	0	1	0	0	1	0	0	1	0	0	0	1
Cameron 2017	21	1	1	1	0	0	0	0	1	0	1	1	0	0	1	0	0	0	1
Cascinu 2017	22	1	1	1	0	0	0	0	1	0	0	1	0	0	1	0	0	0	0
Cashin 2016	23	1	1	0	0	0	0	0	1	0	0	1	0	0	1	0	0	0	0
Chan 2016	24	1	1	1	0	0	0	0	1	0	1	1	0	0	1	0	0	0	0
Chan 2009	25	1	1	1	0	0	0	0	1	0	0	1	0	1	0	0	0	0	1
Chang 2016	26	1	1	1	0	0	0	0	1	0	0	1	0	0	1	0	0	0	0
Chen 2018	27	1	1	1	0	0	0	0	1	0	0	1	0	0	0	1	0	0	0
Chen 2013	28	1	0	1	0	0	0	0	1	0	0	1	0	0	1	0	0	0	2
Cortes 2018	29	1	1	1	0	0	0	0	1	0	0	1	0	0	1	0	0	0	0
Cortes 2011	30	1	1	1	0	0	0	0	1	0	0	1	0	0	1	0	0	0	1
Cutsem 2007	31	1	1	1	0	0	0	0	1	0	1	1	0	0	0	0	?NCI not reported	0	0
de Gramont 2012	32	1	1	1	0	0	0	0	1	0	0	1	0	0	1	0	0	0	1
del Mastro 2016	33	1	1	1	0	0	0	0	1	0	0	1	0	0	0	0	WHO	0	2
Deng 2016	34	1	1	1	0	0	0	0	1	0	0	1	0	0	1	0	0	0	0
DiLeo 2010	35	1	1	1	0	0	0	0	1	0	0	1	0	0	1	0	0	0	1
DiLeo 2008	36	1	1	1	0	0	0	0	1	0	0	1	0	0	0	0	2	0	1
Dickler 2016	37	1	1	1	0	0	0	0	1	0	0	1	0	0	1	0	0	0	1
Douillard 2010	38	1	1	1	0	0	0	0	1	0	0	1	0	0	1	0	0	0	1
Dubsky 2012	39	1	1	1	0	0	0	0	1	0	0	1	0	0	0	0	MedRA 12.1	0	2
Ducreux 2011	40	1	1	1	0	0	0	0	1	0	0	1	0	1	0	0	0	0	1
Ejlertsen 2017	41	1	1	0	0	0	0	0	1	0	0	1	0	1	0	0	0	0	1
Ellis 2009	42	1	1	1	0	0	0	0	1	0	0	1	0	0	0	0	NCI, version not reported	0	1
Falandry 2009	43	1	1	1	0	0	0	0	1	0	0	1	0	1	0	0	0	0	2
Finn 2016	44	1	1	1	0	0	0	0	1	0	0	1	0	0	0	1	0	0	1
Forbes 2016	45	0	n/a	n/a	n/a	n/a	n/a	n/a	n/a	n/a	0	0	n/a	n/a	n/a	n/a	2	0	2
Foukakis 2016	46	1	1	1	0	0	0	0	1	0	0	1	0	0	1	0	0	0	1
Fountzilas 2014	47	1	1	1	0	0	0	0	1	0	0	1	0	0	1	0	0	1	1
Gerard 2006	48	1	1	1	0	0	0	1	1	0	1	1	0	0	0	0	WHO	0	2
Geyer 2006	49	1	1	1	0	0	0	0	1	0	1	1	0	0	1	0	0	0
Gianni 2018	50	1	1	0	0	0	0	0	1	0	0	1	0	0	0	1	0	0	0
Giantonio 2007	51	1	0	1	0	0	0	0	1	0	1	1	0	1	0	0	0	1	1
Gligorov 2014	52	1	1	1	0	0	0	0	1	0	0	1	0	0	1	0	0	0	1
Goetz 2017	53	1	1	1	0	0	0	0	1	0	0	1	0	0	0	1	0	0	1
Goss 2016	54	1	1	1	0	0	0	0	1	0	1	1	0	1	0	0	0	0	2
Goss 2013	55	1	1	1	0	0	0	0	1	0	0	1	0	0	1	0	0	0	0
Grothey 2013	56	1	1	1	0	0	0	0	1	0	0	1	0	0	1	0	0	0	1
Guan 2013	57	1	1	1	0	0	0	0	1	0	0	1	0	0	1	0	0	0	1
Guan 2011	58	1	1	0	0	0	0	0	1	0	0	1	0	0	1	0	0	1	1
Hagman 2016	59	1	1	0	0	0	0	0	1	0	0	1	0	0	1	0	0	1	1
Hamaguchi 2018	60	1	1	1	0	0	0	0	1	0	0	1	0	0	1	0	0	0	1
Harbeck 2016	61	1	1	1	0	0	0	0	1	0	0	1	0	0	1	0	0	0	1
Harbeck 2017	62	1	1	1	0	0	0	0	1	0	0	1	0	0	0	0	2	0	2
He 2017	63	1	1	1	0	0	0	0	1	0	0	1	0	0	1	0	0	0	2
Hecht 2009	64	1	1	1	0	0	0	0	1	0	0	1	0	0	1	0	0	0	1
Hickish 2017	65	1	1	1	0	0	0	0	1	0	0	1	0	0	0	1	0	0	0
Hoff 2012	66	1	1	1	0	0	0	0	1	0	0	1	0	0	1	0	0	0	1
Hortobagyi 2016	67	1	1	1	0	0	0	0	1	0	0	1	0	0	0	1	0	1	1
Hu 2015	68	1	1	1	0	0	0	0	1	0	0	1	0	0	0	0	NCI, version not reported	0	0
Hurvitz 2018	69	1	1	1	0	0	0	0	1	0	0	1	0	0	0	1	0	0	0
Hurvitz 2015	70	1	1	1	0	0	0	0	1	0	0	1	0	0	1	0	0	0	1
Iwamoto 2015	71	1	1	1	0	0	0	0	1	0	0	1	0	0	1	0	0	0	1
Janni 2016	72	1	1	1	0	0	0	0	1	0	0	1	0	1	0	0	0	0	2
Joensuu 2009	73	1	1	1	0	0	0	0	1	0	0	1	0	0	1	0	0	0	1
Johnston 2009	74	1	1	1	0	0	0	0	1	0	0	1	0	0	1	0	0	0	1
Johnston 2018	75	1	1	1	0	0	0	0	1	0	0	1	0	0	0	1	0	0	1
Johnston 2013	76	1	1	1	0	0	0	0	1	0	0	1	0	0	1	0	0	0	1
Jones 2006	77	1	1	1	0	0	0	0	1	0	1	1	1	0	0	0	0	0	1
Jonker 2018	78	1	1	1	0	0	0	0	1	0	0	1	0	0	1	0	0	0	0
Kaufmann 2005	79	1	1	0	0	0	0	0	1	0	1	0	0	0	0	0	not specified	1	1
Kaufman 2009	80	1	1	1	0	0	0	0	1	0	0	1	0	1	0	0	0	0	1
Kaufman 2015	81	1	1	1	0	0	0	0	1	0	0	1	0	0	1	0	0	0	1
Kerr 2016	82	1	1	1	0	0	0	0	1	0	0	1	0	0	1	0	0	0	1
Kim 2016	83	1	1	1	0	0	0	0	1	0	0	1	0	0	1	0	0	0	1
Kimura 2014	84	1	1	0	0	0	0	0	1	0	0	1	0	0	1	0	0	0	0
Krop 2014	85	1	1	1	0	0	0	0	1	0	0	1	0	0	0	1	0	0	1
Kümmel 2006	86	1	1	1	0	0	0	0	1	0	0	1	0	0	0	0	WHO	0	1
Kwakman 2017	87	1	1	1	0	0	0	0	1	0	0	1	0	0	0	1	0	0	1
Langley 2005	88	1	1	1	0	0	0	0	1	0	1	1	0	0	0	0	WHO	1	2
Li 2018 (1)	89	1	1	1	0	0	0	0	1	0	0	1	0	0	0	1	0	0	1
Li 2018 (2)	90	1	1	1	0	0	0	0	1	0	0	1	0	0	1	0	0	0	1
Litton 2018	91	1	1	1	0	0	0	0	1	0	0	1	0	0	0	1	0	0	1
Loibl 2018	92	1	1	1	0	0	0	0	1	0	0	1	0	0	0	1	0	0	1
Lorusso 2014	93	1	1	1	0	0	0	0	1	0	0	1	0	0	0	1	0	0	1
Loupakis 2014	94	1	1	1	0	0	0	0	1	0	0	1	0	0	1	0	0	0	1
Lück 2013	95	1	0	1	0	0	0	0	1	0	0	1	0	1	0	0	0	0	1
Lück 2015	96	1	1	1	0	0	0	0	1	0	0	1	0	0	1	0	0	1	1
Luo 2016	97	1	1	1	0	0	0	0	1	0	0	1	0	0	1	0	0	0	0
Mackey 2015	98	1	0	1	0	0	0	0	1	0	0	1	0	0	1	0	0	1	2
Margolese 2016	99	1	1	1	0	0	0	0	1	0	0	1	0	0	0	0	2	0	1
Martin 2018	100	1	1	1	0	0	0	0	1	0	0	1	0	0	1	0	0	0	1
Martin 2013	101	1	1	1	0	0	0	0	1	0	0	1	0	1	0	0	0	1	1
Martin 2010	102	1	1	1	0	0	0	1	1	0	0	1	0	1	0	0	0	0	0
Martin 2015	103	1	1	1	0	0	0	0	1	0	0	1	0	1	0	0	0	1	1
Masuda 2017	104	1	1	1	0	0	0	0	1	0	0	1	0	0	1	0	0	0	0
Masuda 2012	105	1	0	0	0	0	1	0	1	0	0	1	0	0	1	0	0	0	0
Mavroudis 2016	106	1	1	1	0	0	0	0	1	0	0	1	0	0	1	0	0	0	0
Miller 2007	107	1	0	1	0	0	0	0	1	0	1	1	0	1	0	0		1	1
Miller 2018	108	1	0	1	0	0	0	0	1	0	0	1	0	0	1	0	0	0	1
Miyake 2017	109	1	1	0	0	0	0	0	1	0	0	1	0	0	1	0	0	0	1
Möbus 2017	110	1	1	1	0	0	0	0	1	0	0	1	0	0	0	0	2	0	1
Morales 2007	111	0	n/a	n/a	n/a	n/a	n/a	n/a	n/a	n/a	n/a	n/a	n/a	n/a	n/a	n/a	n/a	n/a	n/a
Oki 2016	112	1	1	1	0	0	0	0	1	0	0	1	0	0	1	0	0	0	2
Pagani 2014	113	1	1	1	0	0	0	0	1	0	0	1	0	0	1	0	0	0	2
Park 2017	114	1	1	1	0	0	0	0	1	0	0	1	0	0	1	0	0	0	0
Peeters 2010	115	1	1	1	0	0	0	0	1	0	0	1	0	0	1	0	0	1	1
Perez 2015	116	1	1	1	0	0	0	0	1	0	0	1	0	0	0	1	0	0	1
Perez 2017	117	1	1	1	0	0	0	0	1	0	0	1	0	0	0	1	0	0	1
Piccart-Gebhart 2016	118	1	1	1	0	0	0	0	1	0	0	1	0	0	0	0	2	1	1
Pivot 2018	119	0	n/a	n/a	n/a	n/a	n/a	n/a	n/a	n/a	0	1	0	0	1	1	0	0	1
Price 2014	120	1	1	1	0	0	0	0	1	0	0	1	0	0	1	0	0	0	1
Robertson 2016	121	1	1	1	0	0	0	0	1	0	0	1	0	0	0	1	0	0	0
Robson 2017	122	1	1	1	0	0	0	0	1	0	0	1	0	0	0	1	0	0	1
Rochlitz 2016	123	1	1	0	0	0	0	0	1	0	0	1	0	0	0	1	0	0	2
Rugo 2017	124	1	0	1	0	0	0	0	1	0	0	1	0	0	0	1	0	0	1
Schippinger 2007	125	1	1	1	0	0	0	0	0	1	1	1	0	0	0	0	WHO	1	2
Schmid 2007	126	1	0	1	0	0	0	0	1	0	1	1	0	0	0	0	not specified	0	2
Schmoll 2012	127	1	1	1	0	0	0	0	1	0	0	1	0	0	1	0	0	0	1
Schwartzberg 2010	128	1	0	1	0	0	0	0	1	0	0	1	0	0	1	0	0	0	1
Seidman 2011	129	1	1	1	0	0	0	0	1	0	0	1	0	1	0	0	0	1	1
Siu 2013	130	1	1	1	0	0	0	0	1	0	0	1	0	0	1	0	0	1	1
Sledge 2017	131	1	1	1	0	0	0	0	1	0	0	1	0	0	0	1	0	0	1
Smith 2017	132	1	1	1	0	0	0	0	1	0	0	1	0	0	0	0	2	0	1
Sparano 2009	133	1	1	1	0	0	0	0	1	0	0	1	0	0	1	0	0	0	1
Stebbing 2017	134	1	1	1	0	0	0	0	1	0	0	1	0	0	0	1	0	0	1
Steger 2014	135	1	1	0	0	0	0	0	1	0	0	1	0	0	0	0	WHO	1	1
Taieb 2014	136	1	1	1	0	0	0	0	1	0	0	1	0	0	1	0	0	0	1
Takashima 2016	137	1	1	1	0	0	0	0	1	0	0	1	0	0	1	0	0	0	1
Thomas 2007	138	1	1	1	0	0	0	0	1	0	1	1	0	0	1	0	Roche criteria	0	1
Tol 2009	139	1	1	1	0	0	0	0	1	0	0	1	0	0	1	0	0	1	2
Tournigand 2015	140	1	1	1	0	0	0	0	1	0	0	1	0	0	1	0	0	0	0
Trédan 2016	141	1	1	1	0	0	0	0	1	0	0	1	0	0	0	1	0	0	0
Tripathy 2018	142	1	1	1	0	0	0	0	1	0	0	1	0	0	0	1	0	0	0
Turner 2015	143	1	1	1	0	0	0	0	1	0	0	1	0	0	0	1	0	0	1
Untch 2016	144	1	1	1	0	0	0	0	1	0	0	1	0	0	0	1	0	0	1
Untch 2012	145	1	1	1	0	0	0	0	1	0	0	1	0	0	1	0	0	0	0
van de Velde 2011	146	1	1	1	0	0	0	0	1	0	0	1	0	1	0	0	0	0	1
van Hazel 2016	147	1	1	1	0	0	0	0	1	0	0	1	0	0	1	0	0	0	1
Venook 2017	148	1	1	1	0	0	0	0	1	0	0	1	0	0	1	0	0	1	1
von Minckwitz 2018	149	1	1	1	0	0	0	0	1	0	0	1	0	0	0	1	0	0	1
von Minckwitz 2017	150	1	1	1	0	0	0	0	1	0	0	1	0	0	0	0	NYHA	1	1
von Minckwitz 2014	151	1	1	1	0	0	0	0	1	0	0	1	0	0	0	1	0	0	1
Welt 2016	152	1	1	1	0	0	0	0	1	0	0	1	0	0	1	0	0	0	1
Wolff 2013	153	1	1	1	0	0	0	0	1	0	0	1	0	0	1	0	0	0	0
Xu 2011	154	1	1	1	0	0	0	0	1	0	0	1	0	0	1	0	0	0	0
Xu J 2018	155	1	1	1	0	0	0	0	1	0	0	1	0	0	0	1	0	0	0
Xu R 2018	156	1	1	1	0	0	0	0	1	0	0	1	0	0	0	1	0	0	1
Yalcin 2013	157	1	0	1	0	0	0	0	1	0	0	1	0	0	1	0	0	1	1
Yamada 2013	158	1	1	1	0	0	0	0	1	0	0	1	0	0	1	0	0	0	1
Yamamoto 2017	159	1	1	1	0	0	0	0	1	0	0	1	0	0	0	1	0	0	0
Yamazaki 2016	160	1	1	1	0	0	0	0	1	0	0	1	0	0	1	0	0	0	1
Yardley 2017	161	1	1	1	0	0	0	0	1	0	0	1	0	0	1	0	0	0	1
Zdenkowski 2016	162	1	0	1	0	0	0	0	1	0	0	1	0	0	1	0	0	0	2
Zhang 2016	163	1	1	1	0	0	0	0	1	0	0	1	0	0	1	0	0	1	2
Zhang 2017	164	1	1	1	0	0	0	0	1	0	0	1	0	0	0	1	0	0	1
Zhou 2016	165	1	1	1	0	0	0	0	1	0	0	1	0	0	0	0	?Common toxicity criteria	0	2
Zielinski 2016	166	1	1	1	0	0	0	0	1	0	0	1	0	0	1	0	0	1	1
		Key= 1=Yes; 0=No; 2=not reported; 3=unclear

## Sheet: Part D – WITHDRL
Study ID	Unique Identifier	Occurrence of withdrawals	Reporting of withdrawals due to AEs	AE withdrawals reported as number	AE withdrawals reported as percent	AE withdrawals reported as mean value	AE withdrawals reported as median value	AE withdrawals reported as a generic statement	Global reporting of AE withdrawals	Per arm reporting of AE withdrawals	AE withdrawals reported in only one arm	Reporting of withdrawals for specific AEs	Reporting of withdrawals by AE severity
Aebi 2014	1	1	0	n/a	n/a	n/a	n/a	n/a	n/a	n/a	n/a	0	0
Bliss 2007 (1)	2	1	1	1	0	0	0	0	0	1	1	0	1
Bliss 2007 (2)	3	2	2	0	0	0	0	1	0	0	0	0	0
Aihara 2010	4	2	3	n/a	n/a	n/a	n/a	n/a	n/a	n/a	n/a	0	0
Amadori 2011	5	1	1	1	1	0	0	0	1	0	0	1	1
Andre 2014	6	1	1	1	0	0	0	0	0	1	0	0	0
Anonymous 2014 (Heinemann)	7	1	3	n/a	n/a	n/a	n/a	n/a	n/a	n/a	n/a	0	0
Aparicio 2016 (2)	8	2	3	n/a	n/a	n/a	n/a	n/a	n/a	n/a	n/a	0	0
Awada 2016	9	1	3	n/a	n/a	n/a	n/a	n/a	n/a	n/a	n/a	0	0
Baselga 2012 (1)	10	1	3	n/a	n/a	n/a	n/a	n/a	n/a	n/a	n/a	0	0
Baselga 2012 (2)	11	1	1	0	1	0	0	0	0	1	0	0	0
Baselga 2014	12	1	0	n/a	n/a	n/a	n/a	n/a	n/a	n/a	n/a	0	0
Baselga 2017 (1)	13	1	0	n/a	n/a	n/a	n/a	n/a	n/a	n/a	n/a	0	0
Baselga 2017 (2)	14	1	0	n/a	n/a	n/a	n/a	n/a	n/a	n/a	n/a	0	0
Bear 2012	15	1	3	n/a	n/a	n/a	n/a	n/a	n/a	n/a	n/a	0	0
Bergh 2012 (1)	16	1	3	n/a	n/a	n/a	n/a	n/a	n/a	n/a	n/a	0	0
Bergh 2012 (2)	17	1	1	0	1	0	0	0	0	1	0	0	0
BIG 1-98 2005	18	1	3	n/a	n/a	n/a	n/a	n/a	n/a	n/a	n/a	0	0
Brufsky 2011	19	1	3	n/a	n/a	n/a	n/a	n/a	n/a	n/a	n/a	0	0
Cameron 2013	20	1	1	1	1	0	0	0	0	1	0	0	0
Cameron 2017	21	1	0	n/a	n/a	n/a	n/a	n/a	n/a	n/a	n/a	0	0
Cascinu 2017	22	2	3	n/a	n/a	n/a	n/a	n/a	n/a	n/a	n/a	n/a	n/a
Cashin 2016	23	0	0	n/a	n/a	n/a	n/a	n/a	n/a	n/a	n/a	0	0
Chan 2016	24	1	0	n/a	n/a	n/a	n/a	n/a	n/a	n/a	n/a	0	0
Chan 2009	25	2	3	n/a	n/a	n/a	n/a	n/a	n/a	n/a	n/a	n/a	n/a
Chang 2016	26	2	3	n/a	n/a	n/a	n/a	n/a	n/a	n/a	n/a	n/a	n/a
Chen 2018	27	2	3	n/a	n/a	n/a	n/a	n/a	n/a	n/a	n/a	n/a	n/a
Chen 2013	28	1	3	n/a	n/a	n/a	n/a	n/a	n/a	n/a	n/a	0	0
Cortes 2018	29	2	3	n/a	n/a	n/a	n/a	n/a	n/a	n/a	n/a	n/a	n/a
Cortes 2011	30	2	3	n/a	n/a	n/a	n/a	n/a	n/a	n/a	n/a	n/a	n/a
Cutsem 2007	31	0	n/a	n/a	n/a	n/a	nn	n/a	n/a	n/a	n/a	n/a	n/a
de Gramont 2012	32	2	3	n/a	n/a	n/a	n/a	n/a	n/a	n/a	n/a	n/a	n/a
del Mastro 2016	33	2	3	n/a	n/a	n/a	n/a	n/a	n/a	n/a	n/a	n/a	n/a
Deng 2016	34	1	3	n/a	n/a	n/a	n/a	n/a	n/a	n/a	n/a	0	0
DiLeo 2010	35	1	3	n/a	n/a	n/a	n/a	n/a	n/a	n/a	n/a	0	0
DiLeo 2008	36	1	1	0	0	0	0	1	0	1	0	0	0
Dickler 2016	37	1	3	n/a	n/a	n/a	n/a	n/a	n/a	n/a	n/a	0	0
Douillard 2010	38	2	3	n/a	n/a	n/a	n/a	n/a	n/a	n/a	n/a	n/a	n/a
Dubsky 2012	39	2	3	n/a	n/a	n/a	n/a	n/a	n/a	n/a	n/a	n/a	n/a
Ducreux 2011	40	2	3	n/a	n/a	n/a	n/a	n/a	n/a	n/a	n/a	n/a	n/a
Ejlertsen 2017	41	1	3	n/a	n/a	n/a	n/a	n/a	n/a	n/a	n/a	0	0
Ellis 2009	42	1	3	n/a	n/a	n/a	n/a	n/a	n/a	n/a	n/a	0	0
Falandry 2009	43	2	3	n/a	n/a	n/a	n/a	n/a	n/a	n/a	n/a	n/a	n/a
Finn 2016	44	1	3	n/a	n/a	n/a	n/a	n/a	n/a	n/a	n/a	0	0
Forbes 2016	45	1	3	n/a	n/a	n/a	n/a	n/a	n/a	n/a	n/a	0	0
Foukakis 2016	46	1	3	n/a	n/a	n/a	n/a	n/a	n/a	n/a	n/a	0	0
Fountzilas 2014	47	2	n/a	n/a	n/a	n/a	n	n/a	n/a	n/a	n/a	n/a	n/a
Gerard 2006	48	2	n/a	n/a	n/a	n/a	n	n/a	n/a	n/a	n/a	n/a	n/a
Geyer 2006	49	1	3	n/a	n/a	n/a	n/a	n/a	n/a	n/a	n/a	0	0
Gianni 2018	50	3	n/a	n/a	n/a	n/a	n	n/a	n/a	n/a	n/a	n/a	n/a
Giantonio 2007	51	2	3	n/a	n/a	n/a	n/a	n/a	n/a	n/a	n/a	n/a	n/a
Gligorov 2014	52	1	3	n/a	n/a	n/a	n/a	n/a	n/a	n/a	n/a	0	0
Goetz 2017	53	2	3	n/a	n/a	n/a	n/a	n/a	n/a	n/a	n/a	n/a	n/a
Goss 2016	54	1	3	n/a	n/a	n/a	n/a	n/a	n/a	n/a	n/a	0	0
Goss 2013	55	1	3	n/a	n/a	n/a	n/a	n/a	n/a	n/a	n/a	0	0
Grothey 2013	56	1	3	n/a	n/a	n/a	n/a	n/a	n/a	n/a	n/a	0	0
Guan 2013	57	1	1	1	1	0	0	0	0	1	0	0	0
Guan 2011	58	1	1	1	0	0	0	0	0	1	0	1	0
Hagman 2016	59	2	3	n/a	n/a	n/a	n/a	n/a	n/a	n/a	n/a	n/a	n/a
Hamaguchi 2018	60	1	3	n/a	n/a	n/a	n/a	n/a	n/a	n/a	n/a	0	0
Harbeck 2016	61	1	3	n/a	n/a	n/a	n/a	n/a	n/a	n/a	n/a	0	0
Harbeck 2017	62	2	3	n/a	n/a	n/a	n/a	n/a	n/a	n/a	n/a	n/a	n/a
He 2017	63	2	3	n/a	n/a	n/a	n/a	n/a	n/a	n/a	n/a	n/a	n/a
Hecht 2009	64	1	3	n/a	n/a	n/a	n/a	n/a	n/a	n/a	n/a	0	0
Hickish 2017	65	2	3	n/a	n/a	n/a	n/a	n/a	n/a	n/a	n/a	n/a	n/a
Hoff 2012	66	1	1	0	0	0	0	1	1	0	0	0	0
Hortobagyi 2016	67	1	3	n/a	n/a	n/a	n/a	n/a	n/a	n/a	n/a	0	0
Hu 2015	68	1	3	n/a	n/a	n/a	n/a	n/a	n/a	n/a	n/a	0	0
Hurvitz 2018	69	1	3	n/a	n/a	n/a	n/a	n/a	n/a	n/a	n/a	0	0
Hurvitz 2015	70	1	3	n/a	n/a	n/a	n/a	n/a	n/a	n/a	n/a	0	0
Iwamoto 2015	71	1	3	n/a	n/a	n/a	n/a	n/a	n/a	n/a	n/a	0	0
Janni 2016	72	1	3	n/a	n/a	n/a	n/a	n/a	n/a	n/a	n/a	0	0
Joensuu 2009	73	1	3	n/a	n/a	n/a	n/a	n/a	n/a	n/a	n/a	0	0
Johnston 2009	74	2	3	n/a	n/a	n/a	n/a	n/a	n/a	n/a	n/a	n/a	n/a
Johnston 2018	75	1	3	n/a	n/a	n/a	n/a	n/a	n/a	n/a	n/a	0	0
Johnston 2013	76	1	1	1	1	0	0	0	0	1	0	0	1
Jones 2006	77	1	3	n/a	n/a	n/a	n/a	n/a	n/a	n/a	n/a	0	0
Jonker 2018	78	2	n/a	n/a	n/a	n/a	n/a	n/a	n/a	n/a	n/a	n/a	n/a
Kaufmann 2005	79	1	0	n/a	n/a	n/a	n/a	n/a	n/a	n/a	n/a	0	0
Kaufman 2009	80	1	3	n/a	n/a	n/a	n/a	n/a	n/a	n/a	n/a	0	0
Kaufman 2015	81	1	1	1	0	0	0	0	0	1	0	0	1
Kerr 2016	82	1	3	n/a	n/a	n/a	n/a	n/a	n/a	n/a	n/a	0	0
Kim 2016	83	2	3	n/a	n/a	n/a	n/a	n/a	n/a	n/a	n/a	0	0
Kimura 2014	84	1	3	n/a	n/a	n/a	n/a	n/a	n/a	n/a	n/a	0	0
Krop 2014	85	1	3	n/a	n/a	n/a	n/a	n/a	n/a	n/a	n/a	0	0
Kümmel 2006	86	2	3	n/a	n/a	n/a	n/a	n/a	n/a	n/a	n/a	n/a	n/a
Kwakman 2017	87	1	0	n/a	n/a	n/a	n	n/a	n/a	n/a	n/a	n/a	n/a
Langley 2005	88	1	3	n/a	n/a	n/a	n/a	n/a	n/a	n/a	n/a	0	0
Li 2018 (1)	89	2	3	n/a	n/a	n/a	n/a	n/a	n/a	n/a	n/a	n/a	n/a
Li 2018 (2)	90	1	3	n/a	n/a	n/a	n/a	n/a	n/a	n/a	n/a	0	0
Litton 2018	91	1	3	n/a	n/a	n/a	n/a	n/a	n/a	n/a	n/a	0	0
Loibl 2018	92	2	3	n/a	n/a	n/a	n/a	n/a	n/a	n/a	n/a	n/a	n/a
Lorusso 2014	93	1	3	n/a	n/a	n/a	n/a	n/a	n/a	n/a	n/a	0	0
Loupakis 2014	94	1	1	1	0	0	0	0	0	1	0	0	0
Lück 2013	95	1	3	n/a	n/a	n/a	n/a	n/a	n/a	n/a	n/a	0	0
Lück 2015	96	2	3	n/a	n/a	n/a	n/a	n/a	n/a	n/a	n/a	n/a	n/a
Luo 2016	97	2	3	n/a	n/a	n/a	n/a	n/a	n/a	n/a	n/a	n/a	n/a
Mackey 2015	98	1	3	n/a	n/a	n/a	n/a	n/a	n/a	n/a	n/a	0	0
Margolese 2016	99	1	3	n/a	n/a	n/a	n/a	n/a	n/a	n/a	n/a	0	0
Martin 2018	100	2	3	n/a	n/a	n/a	n/a	n/a	n/a	n/a	n/a	n/a	n/a
Martin 2013	101	2	3	n/a	n/a	n/a	n/a	n/a	n/a	n/a	n/a	n/a	n/a
Martin 2010	102	1	3	n/a	n/a	n/a	n/a	n/a	n/a	n/a	n/a	0	0
Martin 2015	103	1	3	n/a	n/a	n/a	n/a	n/a	n/a	n/a	n/a	0	0
Masuda 2017	104	1	3	n/a	n/a	n/a	n/a	n/a	n/a	n/a	n/a	0	0
Masuda 2012	105	1	3	n/a	n/a	n/a	n/a	n/a	n/a	n/a	n/a	0	0
Mavroudis 2016	106	1	1	1	0	0	0	0	0	1	0	0	1
Miller 2007	107	1	3	n/a	n/a	n/a	n/a	n/a	n/a	n/a	n/a	0	0
Miller 2018	108	2	3	n/a	n/a	n/a	n/a	n/a	n/a	n/a	n/a	n/a	n/a
Miyake 2017	109	2	3	n/a	n/a	n/a	n/a	n/a	n/a	n/a	n/a	n/a	n/a
Möbus 2017	110	2	2	n/a	n/a	n/a	n/a	n/a	n/a	n/a	n/a	n/a	n/a
Morales 2007	111	1	3	n/a	n/a	n/a	n/a	n/a	n/a	n/a	n/a	0	0
Oki 2016	112	1	3	n/a	n/a	n/a	n/a	n/a	n/a	n/a	n/a	0	0
Pagani 2014	113	2	3	n/a	n/a	n/a	n/a	n/a	n/a	n/a	n/a	n/a	n/a
Park 2017	114	2	3	n/a	n/a	n/a	n/a	n/a	n/a	n/a	n/a	n/a	n/a
Peeters 2010	115	1	3	n/a	n/a	n/a	n/a	n/a	n/a	n/a	n/a	0	0
Perez 2015	116	1	3	n/a	n/a	n/a	n/a	n/a	n/a	n/a	n/a	0	0
Perez 2017	117	1	1	1	1	0	0	0	0	1	0	0	0
Piccart-Gebhart 2016	118	1	3	n/a	n/a	n/a	n/a	n/a	n/a	n/a	n/a	0	0
Pivot 2018	119	1	3	n/a	n/a	n/a	n/a	n/a	n/a	n/a	n/a	0	0
Price 2014	120	1	3	n/a	n/a	n/a	n/a	n/a	n/a	n/a	n/a	0	0
Robertson 2016	121	1	3	n/a	n/a	n/a	n/a	n/a	n/a	n/a	n/a	0	0
Robson 2017	122	2	3	n/a	n/a	n/a	n/a	n/a	n/a	n/a	n/a	n/a	n/a
Rochlitz 2016	123	1	3	n/a	n/a	n/a	n/a	n/a	n/a	n/a	n/a	0	0
Rugo 2017	124	1	0	n/a	n/a	n/a	n	n/a	n/a	n/a	n/a	n/a	n/a
Schippinger 2007	125	1	3	n/a	n/a	n/a	n	n/a	n/a	n/a	n/a	n/a	n/a
Schmid 2007	126	1	3	n/a	n/a	n/a	n/a	n/a	n/a	n/a	n/a	0	0
Schmoll 2012	127	1	0	n/a	n/a	n/a	n/a	n/a	n/a	n/a	n/a	0	0
Schwartzberg 2010	128	1	3	n/a	n/a	n/a	n/a	n/a	n/a	n/a	n/a	0	0
Seidman 2011	129	1	3	n/a	n/a	n/a	n/a	n/a	n/a	n/a	n/a	0	0
Siu 2013	130	1	3	n/a	n/a	n/a	n/a	n/a	n/a	n/a	n/a	0	0
Sledge 2017	131	1	3	n/a	n/a	n/a	n/a	n/a	n/a	n/a	n/a	0	0
Smith 2017	132	2	3	n/a	n/a	n/a	n/a	n/a	n/a	n/a	n/a	n/a	n/a
Sparano 2009	133	1	1	1	0	0	0	0	0	1	0	0	0
Stebbing 2017	134	1	3	n/a	n/a	n/a	n/a	n/a	n/a	n/a	n/a	0	0
Steger 2014	135	1	3	n/a	n/a	n/a	n/a	n/a	n/a	n/a	n/a	0	0
Taieb 2014	136	1	3	n/a	n/a	n/a	n/a	n/a	n/a	n/a	n/a	0	0
Takashima 2016	137	1	1	1	1	0	0	0	0	1	0	1	1
Thomas 2007	138	1	3	n/a	n/a	n/a	n/a	n/a	n/a	n/a	n/a	0	0
Tol 2009	139	2	3	n/a	n/a	n/a	n/a	n/a	n/a	n/a	n/a	n/a	n/a
Tournigand 2015	140	1	0	n/a	n/a	n/a	n/a	n/a	n/a	n/a	n/a	0	0
Trédan 2016	141	1	3	n/a	n/a	n/a	n/a	n/a	n/a	n/a	n/a	0	0
Tripathy 2018	142	1	3	n/a	n/a	n/a	n/a	n/a	n/a	n/a	n/a	0	0
Turner 2015	143	1	3	n/a	n/a	n/a	n/a	n/a	n/a	n/a	n/a	0	0
Untch 2016	144	1	3	n/a	n/a	n/a	n/a	n/a	n/a	n/a	n/a	0	0
Untch 2012	145	1	3	n/a	n/a	n/a	n/a	n/a	n/a	n/a	n/a	0	0
van de Velde 2011	146	1	3	n/a	n/a	n/a	n/a	n/a	n/a	n/a	n/a	0	0
van Hazel 2016	147	1	3	n/a	n/a	n/a	n/a	n/a	n/a	n/a	n/a	0	0
Venook 2017	148	1	1	1	1	0	0	0	0	1	0	0	0
von Minckwitz 2018	149	1	3	n/a	n/a	n/a	n/a	n/a	n/a	n/a	n/a	0	0
von Minckwitz 2017	150	1	3	n/a	n/a	n/a	n/a	n/a	n/a	n/a	n/a	0	0
von Minckwitz 2014	151	2	3	n/a	n/a	n/a	n/a	n/a	n/a	n/a	n/a	n/a	n/a
Welt 2016	152	2	3	n/a	n/a	n/a	n/a	n/a	n/a	n/a	n/a	n/a	n/a
Wolff 2013	153	1	1	1	0	0	0	0	0	1	0	1	1
Xu 2011	154	1	3	n/a	n/a	n/a	n/a	n/a	n/a	n/a	n/a	0	0
Xu J 2018	155	1	3	n/a	n/a	n/a	n/a	n/a	n/a	n/a	n/a	0	0
Xu R 2018	156	1	1	1	0	0	0	0	0	1	0	0	1
Yalcin 2013	157	1	1	1	0	0	0	0	0	1	0	0	0
Yamada 2013	158	2	3	n/a	n/a	n/a	n/a	n/a	n/a	n/a	n/a	n/a	n/a
Yamamoto 2017	159	2	3	n/a	n/a	n/a	n/a	n/a	n/a	n/a	n/a	n/a	n/a
Yamazaki 2016	160	2	3	n/a	n/a	n/a	n/a	n/a	n/a	n/a	n/a	n/a	n/a
Yardley 2017	161	1	3	n/a	n/a	n/a	n/a	n/a	n/a	n/a	n/a	0	0
Zdenkowski 2016	162	2	3	n/a	n/a	n/a	n/a	n/a	n/a	n/a	n/a	0	0
Zhang 2016	163	2	3	n/a	n/a	n/a	n/a	n/a	n/a	n/a	n/a	0	0
Zhang 2017	164	2	3	n/a	n/a	n/a	n/a	n/a	n/a	n/a	n/a	0	0
Zhou 2016	165	1	1	1	1	0	0	0	0	1	0	0	0
Zielinski 2016	166
		Key= 1=Yes; 0=No; 2=not reported; 3=unclear

## Sheet: Part E – TD
Study ID	Unique Identifier	Occurrence of treatment discontinuations	Were reasons for discontinuation reported?	Discontinuations due to adverse events	Number used to report discontinuations due to adverse events	Percent used to report discontinuations due to adverse events	Mean value used to report discontinuations due to adverse events	Median value used to report discontinuations due to adverse events	Discontinuations due to adverse events, reported as generic statement	Discontinuations due to adverse events, reported globally	Discontinuations due to adverse events reported per arm	Discontinuations due to adverse events reported in only one arm
Aebi 2014	1	1	0	n/a	n/a	n/a	n/a	n/a	n/a	n/a	n/a	n/a
Bliss 2007 (1)	2	1	0	0	0	0	0	0	0	0	0	0
Bliss 2007 (2)	3	1	1	1	1	1	0	0	0	0	0	1
Aihara 2010	4	2	0	n/a	n/a	n/a	n/a	n/a	n/a	n/a	n/a	n/a
Amadori 2011	5	1	1	1	1	1	0	0	0	1	0	0
Andre 2014	6	1	1	1	1	1	0	0	0	0	1	0
Anonymous 2014 (Heinemann)	7	1	1	1	1	1	0	0	0	0	1	0
Aparicio 2016 (2)	8	1	1	1	1	1	0	0	0	0	1	0
Awada 2016	9	1	1	1	1	0	0	0	0	0	1	0
Baselga 2012 (1)	10	1	1	1	1	1	0	0	0	0	1	0
Baselga 2012 (2)	11	1	1	1	0	1	0	0	0	0	1	0
Baselga 2014	12	1	1	1	1	0	0	0	0	0	1	0
Baselga 2017 (1)	13	1	0	n/a	n/a	n/a	n/a	n/a	n/a	n/a	n/a	n/a
Baselga 2017 (2)	14	1	1	1	1	1	0	0	0	0	1	0
Bear 2012	15	1	1	1	1	1	0	0	0	0	1	0
Bergh 2012 (1)	16	1	1	1	1	0	0	0	0	0	1	0
Bergh 2012 (2)	17	1	1	1	0	1	0	0	0	0	1	0
BIG 1-98 2005	18	2	0	n/a	n/a	n/a	n/a	n/a	n/a	n/a	n/a	n/a
Brufsky 2011	19	1	1	1	1	1	0	0	0	0	1	0
Cameron 2013	20	1	1	1	1	1	0	0	0	1	0	0
Cameron 2017	21	1	1	1	1	0	0	0	0	0	1	0
Cascinu 2017	22	2	0	n/a	n/a	n/a	n/a	n/a	n/a	n/a	n/a	n/a
Cashin 2016	23	0	0	n/a	n/a	n/a	n/a	n/a	n/a	n/a	n/a	n/a
Chan 2016	24	1	1	1	1	1	0	0	0	0	0	1
Chan 2009	25	1	1	1	0	1	0	0	0	0	1	0
Chang 2016	26	2	0	n/a	n/a	n/a	n/a	n/a	n/a	n/a	n/a	n/a
Chen 2018	27	1	0	n/a	n/a	n/a	n/a	n/a	n/a	n/a	n/a	n/a
Chen 2013	28	1	1	1	1	0	0	0	0	0	1	0
Cortes 2018	29	1	1	1	1	1	0	0	0	0	1	0
Cortes 2011	30	1	1	1	1	1	0	0	0	0	1	0
Cutsem 2007	31	1	1	1	1	0	0	0	0	0	1	1
de Gramont 2012	32	1	1	1	1	1	0	0	0	0	1	0
del Mastro 2016	33	1	1	1	1	0	0	0	0	0	1	0
Deng 2016	34	1	0	n/a	n/a	n/a	n/a	n/a	n/a	n/a	n/a	n/a
DiLeo 2010	35	1	1	1	1	0	0	0	0	0	1	0
DiLeo 2008	36	1	1	1	1	1	0	0	0	0	1	0
Dickler 2016	37	1	1	1	1	0	0	0	0	0	1	0
Douillard 2010	38	1	1	1	0	0	0	0	1	1	0	0
Dubsky 2012	39	2	0	n/a	n/a	n/a	n/a	n/a	n/a	n/a	n/a	n/a
Ducreux 2011	40	1	1	1	1	1	0	0	0	0	1	0
Ejlertsen 2017	41	1	1	1	1	0	0	0	0	0	1	0
Ellis 2009	42	1	1	1	1	0	0	0	0	0	1	0
Falandry 2009	43	1	1	1	1	0	0	0	0	0	1	0
Finn 2016	44	1	1	1	1	1	0	0	0	0	1	0
Forbes 2016	45	2	0	n/a	n/a	n/a	n/a	n/a	n/a	n/a	n/a	n/a
Foukakis 2016	46	1	1	1	1	0	0	0	0	0	1	0
Fountzilas 2014	47	1	1	1	1	1	0	0	0	1	0	0
Gerard 2006	48	1	0	n/a	n/a	n/a	n/a	n/a	n/a	n/a	n/a	n/a
Geyer 2006	49	1	1	1	1	1	0	0	0	0	1	0
Gianni 2018	50	1	1	1	1	1	0	0	0	1	0	0
Giantonio 2007	51	1	1	1	1	1	0	0	0	0	1	0
Gligorov 2014	52	1	1	1	1	1	0	0	0	0	1	0
Goetz 2017	53	1	1	1	1	1	0	0	0	0	1	0
Goss 2016	54	1	1	1	0	1	0	0	0	0	1	0
Goss 2013	55	1	1	1	1	1	0	0	0	0	1	0
Grothey 2013	56	1	1	1	1	0	0	0	0	0	1	0
Guan 2013	57	1	1	1	1	1	0	0	0	0	1	0
Guan 2011	58	1	1	1	0	0	0	0	1	1	0	0
Hagman 2016	59	1	1	1	1	1	0	0	0	0	1	0
Hamaguchi 2018	60	1	1	1	1	1	0	0	0	0	1	0
Harbeck 2016	61	1	1	1	1	1	0	0	0	0	1	0
Harbeck 2017	62	1	1	1	1	0	0	0	0	0	1	0
He 2017	63	1	1	1	1	0	0	0	0	0	1	0
Hecht 2009	64	1	1	1	0	1	0	0	1	1	0	0
Hickish 2017	65	1	1	1	1	0	0	0	0	0	1	0
Hoff 2012	66	1	1	1	1	1	0	0	0	0	0	1
Hortobagyi 2016	67	1	1	1	1	1	0	0	0	0	1	0
Hu 2015	68	1	1	1	1	0	0	0	0	0	1	0
Hurvitz 2018	69	1	1	1	1	1	0	0	0	0	1	0
Hurvitz 2015	70	1	1	1	1	1	0	0	0	0	1	0
Iwamoto 2015	71	1	0	n/a	n/a	n/a	n/a	n/a	n/a	n/a	n/a	n/a
Janni 2016	72	1	1	1	0	1	0	0	0	0	1	0
Joensuu 2009	73	1	3	n/a	n/a	n/a	n/a	n/a	n/a	n/a	n/a	n/a
Johnston 2009	74	1	1	1	0	1	0	0	0	0	0	1
Johnston 2018	75	1	1	1	1	1	0	0	0	0	1	0
Johnston 2013	76	1	1	1	1	0	0	0	0	0	1	0
Jones 2006	77	1	1	1	1	1	0	0	0	0	1	0
Jonker 2018	78	1	1	1	1	1	0	0	0	0	1	0
Kaufmann 2005	79	1	1	3	n/a	n/a	n/a	n/a	n/a	n/a	n/a	n/a
Kaufman 2009	80	1	1	1	1	0	0	0	0	0	1	0
Kaufman 2015	81	1	1	1	0	1	0	0	0	0	1	0
Kerr 2016	82	2	0	n/a	n/a	n/a	n/a	n/a	n/a	n/a	n/a	n/a
Kim 2016	83	1	1	1	0	1	0	0	0	0	1	0
Kimura 2014	84	2	0	n/a	n/a	n/a	n/a	n/a	n/a	n/a	n/a	n/a
Krop 2014	85	1	1	1	1	1	0	0	0	0	1	0
Kümmel 2006	86	1	1	1	1	1	0	0	0	0	1	0
Kwakman 2017	87	1	1	1	1	1	0	0	0	0	0	1
Langley 2005	88	1	1	1	1	1	0	0	0	0	1	0
Li 2018 (1)	89	1	1	1	1	1	0	0	0	0	1	0
Li 2018 (2)	90	1	1	1	1	1	0	0	0	0	1	0
Litton 2018	91	1	1	1	0	1	0	0	0	0	1	0
Loibl 2018	92	1	1	1	1	1	0	0	0	0	1	0
Lorusso 2014	93	2	0	n/a	n/a	n/a	n/a	n/a	n/a	n/a	n/a	n/a
Loupakis 2014	94	1	0	n/a	n/a	n/a	n/a	n/a	n/a	n/a	n/a	n/a
Lück 2013	95	1	0	n/a	n/a	n/a	n/a	n/a	n/a	n/a	n/a	n/a
Lück 2015	96	1	1	1	0	1	0	0	0	0	1	0
Luo 2016	97	1	1	1	1	0	0	0	0	0	0	1
Mackey 2015	98	2	0	n/a	n/a	n/a	n/a	n/a	n/a	n/a	n/a	n/a
Margolese 2016	99	2	0	n/a	n/a	n/a	n/a	n/a	n/a	n/a	n/a	n/a
Martin 2018	100	1	1	1	1	0	0	0	0	0	1	0
Martin 2013	101	1	1	1	1	0	0	0	0	0	1	0
Martin 2010	102	1	1	1	0	1	0	0	0	0	1	0
Martin 2015	103	1	1	1	1	0	0	0	0	0	1	0
Masuda 2017	104	1	0	n/a	n/a	n/a	n/a	n/a	n/a	n/a	n/a	n/a
Masuda 2012	105	1	1	1	1	0	0	0	1	0	0	1
Mavroudis 2016	106	1	1	1	1	0	0	0	0	0	1	0
Miller 2007	107	1	1	1	1	1	0	0	0	0	1	0
Miller 2018	108	1	1	1	0	1	0	0	0	0	1	0
Miyake 2017	109	1	1	1	0	1	0	0	0	1	0	0
Möbus 2017	110	1	1	1	1	1	0	0	0	0	1	0
Morales 2007	111	1	1	1	1	0	0	0	0	0	0	1
Oki 2016	112	1	0	n/a	n/a	n/a	n/a	n/a	n/a	n/a	n/a	n/a
Pagani 2014	113	2	0	n/a	n/a	n/a	n/a	n/a	n/a	n/a	n/a	n/a
Park 2017	114	1	1	1	1	1	0	0	0	0	1	0
Peeters 2010	115	1	1	1	0	0	0	0	1	1	0	0
Perez 2015	116	1	1	1	1	0	0	0	0	0	1	0
Perez 2017	117	1	1	1	1	0	0	0	0	0	1	0
Piccart-Gebhart 2016	118	1	1	1	0	1	0	0	1	0	1	0
Pivot 2018	119	1	1	1	1	0	0	0	0	0	1	0
Price 2014	120	1	1	1	1	1	0	0	0	0	1	0
Robertson 2016	121	1	1	1	1	0	0	0	0	0	1	0
Robson 2017	122	1	1	1	1	1	0	0	0	0	1	0
Rochlitz 2016	123	1	1	1	1	1	0	0	0	0	1	0
Rugo 2017	124	1	1	3	n/a	n/a	n/a	n/a	n/a	n/a	n/a	n/a
Schippinger 2007	125	1	2	n/a	n/a	n/a	n/a	n/a	n/a	n/a	n/a	n/a
Schmid 2007	126	1	1	1	1	0	0	0	0	0	1	0
Schmoll 2012	127	1	1	1	1	0	0	0	0	0	1	0
Schwartzberg 2010	128	1	1	1	0	1	0	0	0	0	1	0
Seidman 2011	129	1	1	1	1	1	0	0	0	0	1	0
Siu 2013	130	1	1	1	0	1	0	0	0	0	1	0
Sledge 2017	131	1	1	1	1	1	0	0	0	0	1	0
Smith 2017	132	1	1	1	0	1	0	0	0	0	1	0
Sparano 2009	133	1	1	1	0	1	0	0	0	0	1	0
Stebbing 2017	134	1	1	1	1	1	0	0	0	0	1	0
Steger 2014	135	2	0	n/a	n/a	n/a	n/a	n/a	n/a	n/a	n/a	n/a
Taieb 2014	136	1	1	1	1	1	0	0	0	0	1	0
Takashima 2016	137	1	1	1	1	1	0	0	0	0	1	0
Thomas 2007	138	1	1	1	0	1	0	0	0	0	1	0
Tol 2009	139	1	1	1	0	1	0	0	0	0	1	0
Tournigand 2015	140	1	1	1	1	1	0	0	0	0	1	0
Trédan 2016	141	1	1	1	1	0	0	0	0	0	1	0
Tripathy 2018	142	1	1	1	1	1	0	0	0	0	1	0
Turner 2015	143	1	1	1	1	1	0	0	0	0	1	0
Untch 2016	144	1	1	1	1	1	0	0	0	0	1	0
Untch 2012	145	1	1	1	1	0	0	0	0	0	1	0
van de Velde 2011	146	1	1	1	1	0	0	0	0	0	1	0
van Hazel 2016	147	1	1	1	0	1	0	0	0	0	1	0
Venook 2017	148	1	1	1	1	0	0	0	0	0	1	0
von Minckwitz 2018	149	1	1	1	1	1	0	0	0	0	1	0
von Minckwitz 2017	150	1	1	1	1	1	0	0	0	0	1	0
von Minckwitz 2014	151	1	1	1	1	1	0	0	0	0	1	0
Welt 2016	152	1	1	1	1	1	0	0	0	0	1	0
Wolff 2013	153	1	1	1	1	0	0	0	0	0	1	0
Xu 2011	154	1	1	1	1	0	0	0	0	1	0	0
Xu J 2018	155	1	1	1	1	1	0	0	0	0	1	0
Xu R 2018	156	1	1	1	1	1	0	0	0	0	1	0
Yalcin 2013	157	1	1	1	1	0	0	0	0	0	1	0
Yamada 2013	158	1	1	1	1	1	0	0	0	0	1	0
Yamamoto 2017	159	1	1	1	0	1	0	0	0	0	1	0
Yamazaki 2016	160	1	1	1	0	1	0	0	0	0	1	0
Yardley 2017	161	1	1	1	1	1	0	0	0	0	1	0
Zdenkowski 2016	162	1	1	1	1	1	0	0	0	0	0	1
Zhang 2016	163	2	0	n/a	n/a	n/a	n/a	n/a	n/a	n/a	n/a	n/a
Zhang 2017	164	1	1	1	1	1	0	0	0	0	1	0
Zhou 2016	165	1	1	1	1	0	0	0	0	0	1	0
Zielinski 2016	166	1	1	1	1	1	0	0	0	0	1	0
		Key= 1=Yes; 0=No; 2=not reported; 3=unclear

## Sheet: Part F – DR
Study ID	Unique Identifier	Occurrence of dose reductions	Reporting of reasons for dose reduction	Adverse event was cause of dose reduction	Number (integer) used to report reductions due to adverse events	Percentage used to report reductions due to adverse events	Mean value used to report reductions due to adverse events	Median value used to report reductions due to adverse events	Reductions due to adverse events reported as generic statement	Reductions due to adverse events reported globally	Reductions due to adverse events reported per arm	Reductions due to adverse events reported in only one arm
Aebi 2014	1	2	0	n/a	n/a	n/a	n/a	n/a	n/a	n/a	n/a	n/a
Bliss 2007 (1)	2	2	0	n/a	n/a	n/a	n/a	n/a	n/a	n/a	n/a	n/a
Bliss 2007 (2)	3	2	0	0	0	0	0	0	0	0	0	0
Aihara 2010	4	2	0	n/a	n/a	n/a	n/a	n/a	n/a	n/a	n/a	n/a
Amadori 2011	5	2	0	n/a	n/a	n/a	n/a	n/a	n/a	n/a	n/a	n/a
Andre 2014	6	1	0	n/a	n/a	n/a	n/a	n/a	n/a	n/a	n/a	n/a
Anonymous 2014 (Heinemann)	7	3	0	n/a	n/a	n/a	n/a	n/a	n/a	n/a	n/a	n/a
Aparicio 2016 (2)	8	1	0	n/a	n/a	n/a	n/a	n/a	n/a	n/a	n/a	n/a
Awada 2016	9	1	1	1	1	0	0	0	0	0	1	0
Baselga 2012 (1)	10	1	0	n/a	n/a	n/a	n/a	n/a	n/a	n/a	n/a	n/a
Baselga 2012 (2)	11	2	0	n/a	n/a	n/a	n/a	n/a	n/a	n/a	n/a	n/a
Baselga 2014	12	1	1	1	1	0	0	0	0	0	1	0
Baselga 2017 (1)	13	1	0	n/a	n/a	n/a	n/a	n/a	n/a	n/a	n/a	n/a
Baselga 2017 (2)	14	1	1	1	1	1	0	0	0	0	1	0
Bear 2012	15	2	0	n/a	n/a	n/a	n/a	n/a	n/a	n/a	n/a	n/a
Bergh 2012 (1)	16	2	0	n/a	n/a	n/a	n/a	n/a	n/a	n/a	n/a	n/a
Bergh 2012 (2)	17	1	0	n/a	n/a	n/a	n/a	n/a	n/a	n/a	n/a	n/a
BIG 1-98 2005	18	2	0	n/a	n/a	n/a	n/a	n/a	n/a	n/a	n/a	n/a
Brufsky 2011	19	0	0	n/a	n/a	n/a	n/a	n/a	n/a	n/a	n/a	n/a
Cameron 2013	20	0	0	n/a	n/a	n/a	n/a	n/a	n/a	n/a	n/a	n/a
Cameron 2017	21	2	0	n/a	n/a	n/a	n/a	n/a	n/a	n/a	n/a	n/a
Cascinu 2017	22	2	0	n/a	n/a	n/a	n/a	n/a	n/a	n/a	n/a	n/a
Cashin 2016	23	0	0	n/a	n/a	n/a	n/a	n/a	n/a	n/a	n/a	n/a
Chan 2016	24	1	1	1	1	1	0	0	0	0	0	1
Chan 2009	25	1	1	1	0	1	0	0	1	0	1	0
Chang 2016	26	2	0	n/a	n/a	n/a	n/a	n/a	n/a	n/a	n/a	n/a
Chen 2018	27	2	0	n/a	n/a	n/a	n/a	n/a	n/a	n/a	n/a	n/a
Chen 2013	28	1	1	1	0	0	0	0	1	0	1	0
Cortes 2018	29	1	1	1	0	1	0	0	0	0	1	0
Cortes 2011	30	1	1	1	1	1	0	0	0	0	1	0
Cutsem 2007	31	0	n/a	n/a	n/a	n/a	n/a	n/a	n/a	n/a	n/a	n/a
de Gramont 2012	32	1	1	1	1	1	0	0	0	0	1	0
del Mastro 2016	33	2	0	n/a	n/a	n/a	n/a	n/a	n/a	n/a	n/a	n/a
Deng 2016	34	1	0	n/a	n/a	n/a	n/a	n/a	n/a	n/a	n/a	n/a
DiLeo 2010	35	2	0	n/a	n/a	n/a	n/a	n/a	n/a	n/a	n/a	n/a
DiLeo 2008	36	1	1	1	0	0	0	0	1	1	0	0
Dickler 2016	37	0	0	n/a	n/a	n/a	n/a	n/a	n/a	n/a	n/a	n/a
Douillard 2010	38	2	0	n/a	n/a	n/a	n/a	n/a	n/a	n/a	n/a	n/a
Dubsky 2012	39	2	0	n/a	n/a	n/a	n/a	n/a	n/a	n/a	n/a	n/a
Ducreux 2011	40	1	0	n/a	n/a	n/a	n/a	n/a	n/a	n/a	n/a	n/a
Ejlertsen 2017	41	1	0	n/a	n/a	n/a	n/a	n/a	n/a	n/a	n/a	n/a
Ellis 2009	42	1	0	n/a	n/a	n/a	n/a	n/a	n/a	n/a	n/a	n/a
Falandry 2009	43	0	0	n/a	n/a	n/a	n/a	n/a	n/a	n/a	n/a	n/a
Finn 2016	44	1	1	1	1	1	0	0	0	0	1	0
Forbes 2016	45	2	0	n/a	n/a	n/a	n/a	n/a	n/a	n/a	n/a	n/a
Foukakis 2016	46	1	0	n/a	n/a	n/a	n/a	n/a	n/a	n/a	n/a	n/a
Fountzilas 2014	47	1	1	1	1	0	0	0	0	1	0	0
Gerard 2006	48	2	n/a	n/a	n/a	n/a	n/a	n/a	n/a	n/a	n/a	n/a
Geyer 2006	49	2	n/a	n/a	n/a	n/a	n/a	n/a	n/a	n/a	n/a	n/a
Gianni 2018	50	1	1	1	1	1	0	0	0	1	0	0
Giantonio 2007	51	2	n/a	n/a	n/a	n/a	n/a	n/a	n/a	n/a	n/a	n/a
Gligorov 2014	52	1	1	1	1	1	0	0	0	0	1	0
Goetz 2017	53	1	1	1	1	1	0	0	0	0	1	0
Goss 2016	54	2	0	n/a	n/a	n/a	n/a	n/a	n/a	n/a	n/a	n/a
Goss 2013	55	1	0	n/a	n/a	n/a	n/a	n/a	n/a	n/a	n/a	n/a
Grothey 2013	56	1	1	1	1	1	0	0	0	0	1	0
Guan 2013	57	1	1	1	1	1	0	0	0	0	1	0
Guan 2011	58	1	0	n/a	n/a	n/a	n/a	n/a	n/a	n/a	n/a	n/a
Hagman 2016	59	1	0	n/a	n/a	n/a	n/a	n/a	n/a	n/a	n/a	n/a
Hamaguchi 2018	60	1	0	n/a	n/a	n/a	n/a	n/a	n/a	n/a	n/a	n/a
Harbeck 2016	61	1	1	1	1	1	0	0	0	0	1	0
Harbeck 2017	62	1	0	n/a	n/a	n/a	n/a	n/a	n/a	n/a	n/a	n/a
He 2017	63	1	1	1	1	1	0	0	0	0	1	0
Hecht 2009	64	1	1	1	0	0	0	0	1	1	0	0
Hickish 2017	65	2	0	n/a	n/a	n/a	n/a	n/a	n/a	n/a	n/a	n/a
Hoff 2012	66	1	0	n/a	n/a	n/a	n/a	n/a	n/a	n/a	n/a	n/a
Hortobagyi 2016	67	1	1	1	1	1	0	0	0	0	1	0
Hu 2015	68	1	0	n/a	n/a	n/a	n/a	n/a	n/a	n/a	n/a	n/a
Hurvitz 2018	69	1	1	1	1	1	0	0	0	0	1	0
Hurvitz 2015	70	1	0	n/a	n/a	n/a	n/a	n/a	n/a	n/a	n/a	n/a
Iwamoto 2015	71	1	0	n/a	n/a	n/a	n/a	n/a	n/a	n/a	n/a	n/a
Janni 2016	72	1	0	n/a	n/a	n/a	n/a	n/a	n/a	n/a	n/a	n/a
Joensuu 2009	73	1	1	1	1	1	0	0	0	0	1	0
Johnston 2009	74	1	1	1	0	1	0	0	0	0	0	1
Johnston 2018	75	1	1	1	0	1	0	0	0	0	1	0
Johnston 2013	76	0	0	n/a	n/a	n/a	n/a	n/a	n/a	n/a	n/a	n/a
Jones 2006	77	2	n/a	n/a	n/a	n/a	n/a	n/a	n/a	n/a	n/a	n/a
Jonker 2018	78	1	1	1	1	1	0	0	0	0	0	1
Kaufmann 2005	79	2	n/a	n/a	n/a	n/a	n/a	n/a	n/a	n/a	n/a	n/a
Kaufman 2009	80	2	0	n/a	n/a	n/a	n/a	n/a	n/a	n/a	n/a	n/a
Kaufman 2015	81	1	1	1	0	1	0	0	0	0	1	0
Kerr 2016	82	1	1	1	1	1	0	0	0	0	1	0
Kim 2016	83	2	0	n/a	n/a	n/a	n/a	n/a	n/a	n/a	n/a	n/a
Kimura 2014	84	2	0	n/a	n/a	n/a	n/a	n/a	n/a	n/a	n/a	n/a
Krop 2014	85	1	1	1	1	1	0	0	0	0	1	0
Kümmel 2006	86	1	1	1	1	0	0	0	0	0	0	1
Kwakman 2017	87	1	0	n/a	n/a	n/a	n/a	n/a	n/a	n/a	n/a	n/a
Langley 2005	88	1	1	1	1	0	0	0	0	0	1	0
Li 2018 (1)	89	1	1	1	1	1	0	0	0	0	1	0
Li 2018 (2)	90	2	0	n/a	n/a	n/a	n/a	n/a	n/a	n/a	n/a	n/a
Litton 2018	91	1	1	1	0	1	0	0	0	0	1	0
Loibl 2018	92	1	1	1	1	1	0	0	0	1	0	0
Lorusso 2014	93	1	1	1	0	0	0	0	1	1	0	0
Loupakis 2014	94	1	0	n/a	n/a	n/a	n/a	n/a	n/a	n/a	n/a	n/a
Lück 2013	95	1	0	n/a	n/a	n/a	n/a	n/a	n/a	n/a	n/a	n/a
Lück 2015	96	1	1	1	0	1	0	0	0	0	0	1
Luo 2016	97	1	1	1	1	1	0	0	0	0	0	1
Mackey 2015	98	1	0	n/a	n/a	n/a	n/a	n/a	n/a	n/a	n/a	n/a
Margolese 2016	99	2	0	n/a	n/a	n/a	n/a	n/a	n/a	n/a	n/a	n/a
Martin 2018	100	1	1	1	1	1	0	0	1	0	1	0
Martin 2013	101	1	0	n/a	n/a	n/a	n/a	n/a	n/a	n/a	n/a	n/a
Martin 2010	102	2	0	n/a	n/a	n/a	n/a	n/a	n/a	n/a	n/a	n/a
Martin 2015	103	1	0	n/a	n/a	n/a	n/a	n/a	n/a	n/a	n/a	n/a
Masuda 2017	104	1	0	n/a	n/a	n/a	n/a	n/a	n/a	n/a	n/a	n/a
Masuda 2012	105	2	0	n/a	n/a	n/a	n/a	n/a	n/a	n/a	n/a	n/a
Mavroudis 2016	106	1	0	n/a	n/a	n/a	n/a	n/a	n/a	n/a	n/a	n/a
Miller 2007	107	1	1	1	0	0	0	0	1	0	1	0
Miller 2018	108	1	0	n/a	n/a	n/a	n/a	n/a	n/a	n/a	n/a	n/a
Miyake 2017	109	2	0	n/a	n/a	n/a	n/a	n/a	n/a	n/a	n/a	n/a
Möbus 2017	110	1	1	1	1	1	0	0	0	0	1	0
Morales 2007	111	2	2	n/a	n/a	n/a	n/a	n/a	n/a	n/a	n/a	n/a
Oki 2016	112	1	0	n/a	n/a	n/a	n/a	n/a	n/a	n/a	n/a	n/a
Pagani 2014	113	2	0	n/a	n/a	n/a	n/a	n/a	n/a	n/a	n/a	n/a
Park 2017	114	2	0	n/a	n/a	n/a	n/a	n/a	n/a	n/a	n/a	n/a
Peeters 2010	115	2	0	n/a	n/a	n/a	n/a	n/a	n/a	n/a	n/a	n/a
Perez 2015	116	1	1	3	1	1	0	0	0	0	1	0
Perez 2017	117	1	0	n/a	n/a	n/a	n/a	n/a	n/a	n/a	n/a	n/a
Piccart-Gebhart 2016	118	1	1	1	0	0	0	0	1	1	0	0
Pivot 2018	119	1	0	n/a	n/a	n/a	n/a	n/a	n/a	n/a	n/a	n/a
Price 2014	120	1	1	1	1	1	0	0	0	0	1	0
Robertson 2016	121	2	n/a	n/a	n/a	n/a	n/a	n/a	n/a	n/a	n/a	n/a
Robson 2017	122	1	1	1	1	1	0	0	0	0	1	0
Rochlitz 2016	123	2	0	n/a	n/a	n/a	n/a	n/a	n/a	n/a	n/a	n/a
Rugo 2017	124	2	0	n/a	n/a	n/a	n/a	n/a	n/a	n/a	n/a	n/a
Schippinger 2007	125	1	1	1	1	1	0	0	0	0	0	1
Schmid 2007	126	1	2	n/a	n/a	n/a	n/a	n/a	n/a	n/a	n/a	n/a
Schmoll 2012	127	1	0	n/a	n/a	n/a	n/a	n/a	n/a	n/a	n/a	n/a
Schwartzberg 2010	128	1	1	1	0	1	0	0	0	1	0	0
Seidman 2011	129	1	1	1	0	1	0	0	0	0	1	0
Siu 2013	130	1	0	n/a	n/a	n/a	n/a	n/a	n/a	n/a	n/a	n/a
Sledge 2017	131	1	1	1	1	1	0	0	0	0	1	0
Smith 2017	132	1	1	1	0	1	0	0	0	0	1	0
Sparano 2009	133	1	1	1	0	1	0	0	0	0	1	0
Stebbing 2017	134	2	0	n/a	n/a	n/a	n/a	n/a	n/a	n/a	n/a	n/a
Steger 2014	135	2	0	n/a	n/a	n/a	n/a	n/a	n/a	n/a	n/a	n/a
Taieb 2014	136	1	1	1	1	1	0	0	0	0	1	0
Takashima 2016	137	1	1	1	1	1	0	0	0	0	1	0
Thomas 2007	138	1	1	1	0	1	0	0	0	0	1	0
Tol 2009	139	1	0	n/a	n/a	n/a	n/a	n/a	n/a	n/a	n/a	n/a
Tournigand 2015	140	1	1	1	1	1	0	0	0	0	1	0
Trédan 2016	141	1	0	n/a	n/a	n/a	n/a	n/a	n/a	n/a	n/a	n/a
Tripathy 2018	142	1	1	1	1	1	0	0	0	0	1	0
Turner 2015	143	1	0	n/a	n/a	n/a	n/a	n/a	n/a	n/a	n/a	n/a
Untch 2016	144	1	1	1	1	1	0	0	0	0	1	0
Untch 2012	145	1	1	1	1	1	0	0	0	0	1	0
van de Velde 2011	146	2	0	n/a	n/a	n/a	n/a	n/a	n/a	n/a	n/a	n/a
van Hazel 2016	147	1	1	1	0	1	0	0	0	0	1	0
Venook 2017	148	1	1	1	1	1	0	0	0	0	1	0
von Minckwitz 2018	149	2	0	n/a	n/a	n/a	n/a	n/a	n/a	n/a	n/a	n/a
von Minckwitz 2017	150	1	1	1	0	0	0	0	1	1	0	0
von Minckwitz 2014	151	1	1	1	1	1	0	0	0	0	1	0
Welt 2016	152	2	0	n/a	n/a	n/a	n/a	n/a	n/a	n/a	n/a	n/a
Wolff 2013	153	1	1	1	1	1	0	0	0	0	1	0
Xu 2011	154	2	0	n/a	n/a	n/a	n/a	n/a	n/a	n/a	n/a	n/a
Xu J 2018	155	1	1	1	1	1	0	0	0	0	1	0
Xu R 2018	156	1	0	n/a	n/a	n/a	n/a	n/a	n/a	n/a	n/a	n/a
Yalcin 2013	157	1	0	n/a	n/a	n/a	n/a	n/a	n/a	n/a	n/a	n/a
Yamada 2013	158	1	1	1	0	0	0	0	1	1	0	0
Yamamoto 2017	159	1	1	1	0	1	0	0	0	0	1	0
Yamazaki 2016	160	2	0	n/a	n/a	n/a	n/a	n/a	n/a	n/a	n/a	n/a
Yardley 2017	161	1	1	1	1	1	0	0	0	0	1	0
Zdenkowski 2016	162	2	0	n/a	n/a	n/a	n/a	n/a	n/a	n/a	n/a	n/a
Zhang 2016	163	2	0	n/a	n/a	n/a	n/a	n/a	n/a	n/a	n/a	n/a
Zhang 2017	164	1	1	1	1	1	0	0	0	0	1	0
Zhou 2016	165	2	0	n/a	n/a	n/a	n/a	n/a	n/a	n/a	n/a	n/a
Zielinski 2016	166	1	1	1	1	1	0	0	0	0	1	0
		Key= 1=Yes; 0=No; 2=not reported; 3=unclear

## Sheet: Part G – STAT
Study ID	Unique Identifier	Use of statistical tests in paper	Stats presented in figure/table	Reporting of p-value in figure/table	Reporting of p-value within text	Stats reported by number of events	Stats reported by number of patients	p-value threshold reported	Number of events reported in global test	Number of patients reported in global test	Global test for severity reported	Global test for organ/system reported	Adherence to intention-to-treat principle	Safety analysis conducted	Subgroup analysis
Aebi 2014	1	0	0	0	0	0	0	0	0	0	0	0	1	0	1
Bliss 2007 (1)	2	1	0	0	1	0	1	0	0	1	0	0	0	0	0
Bliss 2007 (2)	3	1	0	0	1	0	1	0	0	1	0	0	0	0	0
Aihara 2010	4	1	1	1	0	1	0	0	0	0	0	0	0	1	1
Amadori 2011	5	1	0	0	1	0	1	0	1	0	1	0	1	1	0
Andre 2014	6	0	0	0	0	0	0	0	0	0	0	0	0	1	0
Anonymous 2014 (Heinemann)	7	0	0	0	0	0	0	0	0	0	0	0	0	1	0
Aparicio 2016 (2)	8	1	0	0	1	0	0	0	0	0	1	0	1	1	1
Awada 2016	9	1	0	0	1	1	0	0	0	0	0	0	1	1	1
Baselga 2012 (1)	10	0	0	0	0	1	0	0	1	0	1	0	1	1	1
Baselga 2012 (2)	11	0	0	0	0	0	0	0	1	0	1	0	0	1	0
Baselga 2014	12	0	0	0	0	0	0	0	0	0	0	0	0	1	0
Baselga 2017 (1)	13	0	0	0	0	0	0	0	0	0	0	0	1	0	0
Baselga 2017 (2)	14	0	0	0	0	0	0	0	1	1	1	0	0	1	0
Bear 2012	15	0	1	1	1	1	0	0	1	0	1	0	1	1	1
Bergh 2012 (1)	16	1	0	0	1	0	1	0	0	1	0	0	0	1	0
Bergh 2012 (2)	17	1	0	0	1	1	1	0	0	1	0	0	0	1	0
BIG 1-98 2005	18	1	1	1	1	1	0	0	1	1	1	0	1	1	1
Brufsky 2011	19	0	0	0	0	0	0	0	1	0	1	0	1	1	1
Cameron 2013	20	0	0	0	0	0	0	0	0	0	0	0	1	1	1
Cameron 2017	21	0	1	1	0	1	0	0	1	1	1	0	1	1	1
Cascinu 2017	22	0	1	1	0	1	0	0	0	0	0	0	0	1	0
Cashin 2016	23	0	0	0	0	0	0	0	0	0	0	0	1	0	0
Chan 2016	24	0	0	0	0	0	0	0	1	0	0	0	1	1	1
Chan 2009	25	1	1	1	1	1	0	0	1	0	1	1	1	1	0
Chang 2016	26	1	1	1	1	1	0	0	1	0	1	0	1	1	1
Chen 2018	27	0	1	1	0	1	0	0	1	0	0	0	0	0	0
Chen 2013	28	0	1	1	0	1	0	0	1	0	1	0	0	1	1
Cortes 2018	29	0	0	0	0	0	0	0	1	0	1	0	1	1	1
Cortes 2011	30	0	0	0	0	0	0	0	1	0	1	0	1	1	1
Cutsem 2007	31	1	1	1	1	1	0	0	1	0	1	0	1	1	1
de Gramont 2012	32	0	0	0	0	0	0	0	1	0	1	0	1	1	1
del Mastro 2016	33	1	0	0	1	1	0	0	1	0	0	0	1	1	1
Deng 2016	34	0	0	0	0	0	0	0	1	0	0	0	0	1	1
DiLeo 2010	35	0	0	0	0	0	0	0	1	0	0	0	1	1	1
DiLeo 2008	36	1	0	0	0	1	1	0	1	0	1	0	0	1	1
Dickler 2016	37	0	0	0	0	0	0	0	1	0	1	0	1	1	1
Douillard 2010	38	0	0	0	0	1	0	0	1	0	1	0	1	1	1
Dubsky 2012	39	1	1	1	1	1	0	0	1	0	1	0	1	1	1
Ducreux 2011	40	1	1	1	1	1	0	0	1	0	1	1	1	1	1
Ejlertsen 2017	41	1	1	1	1	1	0	0	1	0	1	1	1	1	1
Ellis 2009	42	1	1	1	1	1	0	0	1	0	1	1	1	1	1
Falandry 2009	43	1	0	0	1	1	0	0	1	0	1	1	1	1	1
Finn 2016	44	0	0	0	0	1	0	0	1	0	1	1	1	1	1
Forbes 2016	45	1	1	1	1	1	0	0	1	0	0	1	1	1	1
Foukakis 2016	46	0	0	0	0	1	0	0	1	0	0	1	1	1	1
Fountzilas 2014	47	1	1	1	1	1	0	0	1	0	0	0	1	1	1
Gerard 2006	48	1	1	1	1	0	1	0	0	1	1	0	1	1	1
Geyer 2006	49	1	1	1	0	0	1	0	0	0	0	0	0	0	0
Gianni 2018	50	1	1	1	0	1	0	0	1	0	1	0	1	1	1
Giantonio 2007	51	1	1	1	1	1	1	0	1	0	1	0	0	1	0
Gligorov 2014	52	0	0	0	0	1	0	0	1	1	1	1	1	1	1
Goetz 2017	53	0	0	0	0	1	0	0	1	1	1	0	1	1	1
Goss 2016	54	1	1	1	1	1	1	0	1	1	0	0	1	1	1
Goss 2013	55	1	1	1	1	1	0	0	1	1	1	1	1	1	1
Grothey 2013	56	0	0	0	0	1	0	0	1	0	1	0	1	1	1
Guan 2013	57	0	0	0	0	1	0	0	1	0	1	0	1	1	0
Guan 2011	58	0	0	0	0	1	0	0	1	1	1	0	1	1	0
Hagman 2016	59	0	0	0	0	1	0	0	1	0	1	1	1	1	0
Hamaguchi 2018	60	0	0	0	0	1	0	0	1	0	1	1	1	1	1
Harbeck 2016	61	0	0	0	0	1	0	0	1	0	1	0	1	1	1
Harbeck 2017	62	1	1	1	1	1	0	0	1	0	1	1	1	1	0
He 2017	63	1	1	1	1	1	0	0	1	0	1	0	1	1	0
Hecht 2009	64	0	0	0	0	1	0	0	1	0	1	0	1	1	0
Hickish 2017	65	1	0	0	1	1	0	0	1	0	1	0	1	1	0
Hoff 2012	66	0	0	0	0	1	0	0	0	0	1	0	0	0	1
Hortobagyi 2016	67	0	0	0	0	1	0	0	1	0	1	0	1	1	1
Hu 2015	68	0	0	0	0	1	0	0	1	0	1	0	1	1	1
Hurvitz 2018	69	0	0	0	0	1	0	0	1	0	1	0	1	1	1
Hurvitz 2015	70	0	0	0	0	1	0	0	1	0	1	0	1	1	1
Iwamoto 2015	71	0	0	0	0	1	0	0	1	0	1	1	1	1	1
Janni 2016	72	1	0	0	1	1	0	0	1	0	1	1	1	1	1
Joensuu 2009	73	0	1	1	0	1	0	0	1	0	1	0	1	1	1
Johnston 2009	74	0	1	1	0	1	0	1	1	1	1	0	1	1	1
Johnston 2018	75	0	0	0	0	1	0	0	1	0	1	0	1	1	1
Johnston 2013	76	0	1	1	0	1	0	0	1	0	1	0	1	1	1
Jones 2006	77	1	0	0	1	1	1	0	0	0	0	0	1	1	0
Jonker 2018	78	1	0	0	1	1	0	0	1	0	1	0	1	1	1
Kaufmann 2005	79	0	n/a	n/a	n/a	n/a	n/a	n/a	n/a	n/a	n/a	n/a	n/a	n/a	n/a
Kaufman 2009	80	0	0	0	0	1	0	0	1	1	1	0	1	1	1
Kaufman 2015	81	0	0	0	0	1	0	0	1	0	1	0	1	1	1
Kerr 2016	82	1	1	1	1	1	0	0	1	0	1	1	1	1	1
Kim 2016	83	0	0	0	0	1	0	0	1	0	1	0	1	1	1
Kimura 2014	84	0	0	0	0	1	0	0	1	0	1	0	1	1	0
Krop 2014	85	0	0	0	0	1	0	0	1	0	1	0	1	1	1
Kümmel 2006	86	0	0	0	0	1	0	0	1	0	1	1	1	1	0
Kwakman 2017	87	1	1	1	1	1	0	0	1	0	1	0	1	1	1
Langley 2005	88	1	1	1	1	1	0	0	0	1	1	1	0	0	0
Li 2018 (1)	89	0	0	0	0	1	0	0	1	0	1	0	1	1	1
Li 2018 (2)	90	0	0	0	0	1	0	0	1	0	1	0	1	1	1
Litton 2018	91	0	0	0	0	1	1	0	1	1	1	1	1	1	1
Loibl 2018	92	0	0	0	0	1	0	0	1	0	1	1	1	1	1
Lorusso 2014	93	1	0	0	1	1	0	0	1	0	1	0	1	1	0
Loupakis 2014	94	1	1	1	1	1	0	0	1	0	1	0	1	1	1
Lück 2013	95	1	1	1	0	1	0	1	1	0	1	0	1	1	0
Lück 2015	96	1	1	1	1	1	0	0	1	0	1	1	1	1	1
Luo 2016	97	1	1	1	0	1	0	0	1	0	1	0	1	1	1
Mackey 2015	98	1	1	1	0	1	0	1	1	0	1	0	1	1	1
Margolese 2016	99	0	0	0	0	1	0	0	1	0	1	0	1	1	1
Martin 2018	100	0	0	0	0	1	0	0	1	0	1	1	1	1	1
Martin 2013	101	1	1	1	1	1	0	0	1	0	1	1	1	1	1
Martin 2010	102	1	1	1	1	1	0	0	1	0	1	1	1	1	1
Martin 2015	103	1	1	1	1	1	0	0	1	0	1	1	1	1	1
Masuda 2017	104	0	0	0	0	1	0	0	1	0	1	1	1	1	1
Masuda 2012	105	0	0	0	0	1	0	0	1	0	1	1	1	1	1
Mavroudis 2016	106	1	1	1	1	1	0	0	1	0	1	0	1	1	1
Miller 2007	107	1	1	1	1	0	1	1	0	0	0	0	1	1	0
Miller 2018	108	0	0	0	0	1	0	0	1	0	1	1	1	1	0
Miyake 2017	109	1	1	1	1	1	0	1	1	0	1	1	1	1	0
Möbus 2017	110	1	1	1	1	1	0	0	1	0	1	1	1	1	1
Morales 2007	111	0	0	n/a	n/a	n/a	n/a	n/a	n/a	n/a	n/a	n/a	n/a	0	0
Oki 2016	112	0	0	0	0	1	0	0	1	0	1	0	1	1	1
Pagani 2014	113	1	1	0	0	1	0	0	1	0	1	0	1	1	0
Park 2017	114	1	0	0	1	1	0	0	1	0	1	0	1	1	1
Peeters 2010	115	0	0	0	0	1	0	0	1	0	1	0	1	1	1
Perez 2015	116	1	0	0	1	1	0	0	1	0	1	0	1	1	1
Perez 2017	117	0	0	0	0	1	0	0	1	0	1	0	1	1	1
Piccart-Gebhart 2016	118	0	0	0	0	1	0	0	1	0	1	0	1	1	1
Pivot 2018	119	0	0	0	0	0	0	0	0	0	1	0	1	1	0
Price 2014	120	0	0	0	0	1	0	0	1	0	1	0	1	1	1
Robertson 2016	121	0	0	0	0	1	0	0	1	0	1	0	1	1	0
Robson 2017	122	0	0	0	0	1	0	0	1	0	1	0	1	1	1
Rochlitz 2016	123	0	0	0	0	1	0	0	1	0	1	0	1	1	0
Rugo 2017	124	0	0	0	0	1	1	0	1	1	1	0	1	1	1
Schippinger 2007	125	1	0	0	0	0	0	0	0	0	0	0	0	1	0
Schmid 2007	126	1	1	1	1	1	0	0	0	0	0	0	1	1	0
Schmoll 2012	127	0	0	1	0	1	0	1	1	0	1	0	1	1	1
Schwartzberg 2010	128	0	0	0	0	1	0	0	1	0	1	0	1	1	1
Seidman 2011	129	0	1	1	0	1	0	0	1	0	1	1	1	1	0
Siu 2013	130	1	1	1	1	1	0	0	1	0	1	1	1	1	1
Sledge 2017	131	0	0	0	0	1	0	0	1	0	1	0	1	1	1
Smith 2017	132	0	0	0	0	1	0	0	1	0	1	0	1	1	1
Sparano 2009	133	0	0	0	0	1	0	0	1	0	1	1	1	1	1
Stebbing 2017	134	0	0	0	0	1	0	0	1	0	1	1	1	1	0
Steger 2014	135	1	1	1	1	1	0	0	1	0	1	1	1	1	1
Taieb 2014	136	0	0	0	0	1	0	0	0	0	0	0	1	1	0
Takashima 2016	137	0	1	1	0	1	0	0	1	0	1	1	1	1	1
Thomas 2007	138	0	0	n/a	n/a	n/a	n/a	n/a	n/a	n/a	n/a	n/a	1	1	0
Tol 2009	139	1	1	1	1	1	0	0	1	0	1	1	1	1	1
Tournigand 2015	140	0	0	0	0	1	0	0	1	0	1	0	0	1	1
Trédan 2016	141	0	0	0	0	1	0	0	1	0	1	1	1	1	1
Tripathy 2018	142	0	0	0	0	1	0	0	1	0	1	0	1	1	1
Turner 2015	143	0	0	0	0	1	0	0	1	0	1	1	1	1	1
Untch 2016	144	1	1	1	1	1	1	0	1	1	1	1	0	1	1
Untch 2012	145	0	1	1	0	1	0	0	1	0	1	1	0	1	0
van de Velde 2011	146	0	1	1	0	1	0	0	1	0	1	1	1	1	1
van Hazel 2016	147	1	1	1	1	1	0	0	1	0	1	1	1	1	1
Venook 2017	148	1	0	0	1	1	0	0	1	0	1	1	1	1	1
von Minckwitz 2018	149	0	0	0	0	1	0	0	1	0	1	0	1	1	1
von Minckwitz 2017	150	0	1	0	0	1	0	0	1	0	1	1	1	1	1
von Minckwitz 2014	151	0	0	0	0	1	0	0	1	0	1	0	1	1	1
Welt 2016	152	0	1	1	0	1	0	0	1	0	1	1	1	1	0
Wolff 2013	153	0	0	0	0	1	0	0	1	0	1	0	1	1	0
Xu 2011	154	0	0	0	0	1	0	0	1	0	1	0	1	1	0
Xu J 2018	155	0	0	0	0	1	0	0	1	0	1	0	1	1	1
Xu R 2018	156	0	0	0	0	1	1	0	1	1	1	0	1	1	1
Yalcin 2013	157	1	0	0	0	1	0	0	1	0	1	0	1	1	0
Yamada 2013	158	1	1	1	0	1	0	0	1	0	1	1	0	1	0
Yamamoto 2017	159	0	0	0	0	1	0	0	1	0	1	1	0	1	1
Yamazaki 2016	160	0	1	1	0	1	0	0	1	0	1	1	1	1	1
Yardley 2017	161	0	0	0	0	1	0	0	1	1	1	1	1	1	0
Zdenkowski 2016	162	1	1	1	1	1	0	0	1	0	1	0	1	1	0
Zhang 2016	163	1	1	1	1	1	0	0	1	0	1	0	1	1	1
Zhang 2017	164	0	0	0	0	1	0	0	1	0	1	1	1	1	1
Zhou 2016	165	1	1	1	1	1	0	0	1	0	1	1	1	1	0
Zielinski 2016	166	0	0	0	0	1	0	0	1	0	1	0	1	1	1
		Key= 1=Yes; 0=No; 2=not reported; 3=unclear
