# Supplementary material for: Quality of adverse event reporting in phase III randomized controlled trials of breast and colorectal cancer: A systematic review
Source: Cancer Med. 2020 May 26;9(14):5035–50. doi: 10.1002/cam4.3095 (PMC7367648; doi:10.1002/cam4.3095)
Supplement: Supplementary file 7 — Data S5 [file CAM4-9-5035-s007.xlsx]

## Sheet: Figures (2)
Studies with intention-to-treat	Study Name	Study ID	Weight	Randomization process	Deviations from intended interventions	Mising outcome data	Measurement of the outcome	Selection of the reported result	Overall Bias						Study Name	Study ID	Weight	Randomization process	Deviations from intended interventions	Mising outcome data	Measurement of the outcome	Selection of the reported result	Overall Bias
	Aebi 2014	1	1									Low risk			Chen 2018	27	1									Low risk
	Bliss 2007 (1)	2	1									Some concerns			Zielinski 2016	166	1									Some concerns
	Bliss 2007 (2)	3	1									High risk														High risk
	Aihara 2010	4	1
	Amadori 2011	5	1
	Andre 2014	6	1
	Anonymous 2014 (Heinemann)	7	1
	Aparicio 2016 (2)	8	1
	Awada 2016	9	1
	Baselga 2012 (1)	10	1
	Baselga 2012 (2)	11	1
	Baselga 2014	12	1
	Baselga 2017 (1)	13	1
	Baselga 2017 (2)	14	1
	Bear 2012	15	1
	Bergh 2012 (1)	16	1
	Bergh 2012 (2)	17	1
	BIG 1-98 2005	18	1
	Brufsky 2011	19	1
	Cameron 2013	20	1
	Cameron 2017	21	1
	Cascinu 2017	22	1
	Cashin 2016	23	1
	Chan 2016	24	1
	Chan 2009	25	1
	Chang 2016	26	1
	Chen 2013	28	1
	Cortes 2018	29	1
	Cortes 2011	30	1
	(van) Cutsem 2007	31	1
	de Gramont 2012	32	1
	del Mastro 2016	33	1
	Deng 2016	34	1
	DiLeo 2010	35	1
	DiLeo 2008	36	1
	Dickler 2016	37	1
	Douillard 2010	38	1
	Dubsky 2012	39	1
	Ducreux 2011	40	1
	Ejlertsen 2017	41	1
	Ellis 2009	42	1
	Falandry 2009	43	1
	Finn 2016	44	1
	Forbes 2016	45	1
	Foukakis 2016	46	1
	Fountzilas 2014	47	1
	Gerard 2006	48	1
	Geyer 2006	49	1
	Gianni 2018	50	1
	Giantonio 2007	51	1
	Gligorov 2014	52	1
	Goetz 2017	53	1
	Goss 2016	54	1
	Goss 2013	55	1
	Grothey 2013	56	1
	Guan 2013	57	1
	Guan 2011	58	1
	Hagman 2016	59	1
	Hamaguchi 2018	60	1
	Harbeck 2016	61	1
	Harbeck 2017	62	1
	He 2017	63	1
	Hecht 2009	64	1
	Hickish 2017	65	1
	Hoff 2012	66	1
	Hortobagyi 2016	67	1
	Hu 2015	68	1
	Hurvitz 2018	69	1
	Hurvitz 2015	70	1
	Iwamoto 2015	71	1
	Janni 2016	72	1
	Joensuu 2009	73	1
	Johnston 2009	74	1
	Johnston 2018	75	1
	Johnston 2013	76	1
	Jones 2006	77	1
	Jonker 2018	78	1
	Kaufmann 2005	79	1
	Kaufman 2009	80	1
	Kaufman 2015	81	1
	Kerr 2016	82	1
	Kim 2016	83	1
	Kimura 2014	84	1
	Krop 2014	85	1
	Kümmel 2006	86	1
	Kwakman 2017	87	1
	Langley 2005	88	1
	Li 2018 (1)	89	1
	Li 2018 (2)	90	1
	Litton 2018	91	1
	Loibl 2018	92	1
	Lorusso 2014	93	1
	Loupakis 2014	94	1
	Lück 2013	95	1
	Lück 2015	96	1
	Luo 2016	97	1
	Mackey 2015	98	1
	Margolese 2016	99	1
	Martin 2018	100	1
	Martin 2013	101	1
	Martin 2010	102	1
	Martin 2015	103	1
	Masuda 2017	104	1
	Masuda 2012	105	1
	Mavroudis 2016	106	1
	Miller 2007	107	1
	Miller 2018	108	1
	Miyake 2017	109	1
	Möbus 2017	110	1
	Morales 2007	111	1
	Oki 2016	112	1
	Pagani 2014	113	1
	Park 2017	114	1
	Peeters 2010	115	1
	Perez 2015	116	1
	Perez 2017	117	1
	Piccart-Gebhart 2016	118	1
	Pivot 2018	119	1
	Price 2014	120	1
	Robertson 2016	121	1
	Robson 2017	122	1
	Rochlitz 2016	123	1
	Rugo 2017	124	1
	Schippinger 2007	125	1
	Schmid 2007	126	1
	Schmoll 2012	127	1
	Schwartzberg 2010	128	1
	Seidman 2011	129	1
	Siu 2013	130	1
	Sledge 2017	131	1
	Smith 2017	132	1
	Sparano 2009	133	1
	Stebbing 2017	134	1
	Steger 2014	135	1
	Taieb 2014	136	1
	Takashima 2016	137	1
	Thomas 2007	138	1
	Tol 2009	139	1
	Tournigand 2015	140	1
	Trédan 2016	141	1
	Tripathy 2018	142	1
	Turner 2015	143	1
	Untch 2016	144	1
	Untch 2012	145	1
	van de Velde 2011	146	1
	van Hazel 2016	147	1
	Venook 2017	148	1
	von Minckwitz 2018	149	1
	von Minckwitz 2017	150	1
	von Minckwitz 2014	151	1
	Welt 2016	152	1
	Wolff 2013	153	1
	Xu 2011	154	1
	Xu J 2018	155	1
	Xu R 2018	156	1
	Yalcin 2013	157	1
	Yamada 2013	158	1
	Yamamoto 2017	159	1
	Yamazaki 2016	160	1
	Yardley 2017	161	1
	Zdenkowski 2016	162	1
	Zhang 2016	163	1
	Zhang 2017	164	1
	Zhou 2016	165	1
